# Supplementary material for: Transcriptional and Chemical Changes in Soybean Leaves in Response to Long-Term Aphid Colonization
Source: Front Plant Sci. 2019 Mar 13;10:310. doi: 10.3389/fpls.2019.00310 (PMC6424911; doi:10.3389/fpls.2019.00310)
Supplement: TABLE S1 — Differentially expressed genes for susceptible and resistant responses to 21 days of aphid feeding, and genetic differences between susceptible and resistant plants. [file Table_1.XLSX]

## Sheet: Summary
Soybean Aphid Microarrays (Day 21): Differentially Expressed Probe Sets
Cutoffs
maximum p-value	0.0001
maximum q-value	0.04
minimum absolute fold change	2
SA = susceptible + aphids
SC = susceptible control (no aphids)
RA = resistant + aphids
RC = resistant control (no aphids)

## Sheet: 21-SAvSC
Day 21 Susceptible Aphids vs. Susceptible Control Comparison
Probe Set Name	Probe Set ID	Gene ID Glyma 1.0	Gene ID Glyma 2.0	P-Value	Q-Value	Fold Change	Top Sequence Match	GO Biological Processes	Affymetrix Annotation
Gma.6754.1.S1_at	12125	Glyma07g33510	no correspondence	9.03256e-07	0.000823808	45.7491	(Q1S311) Pathogenesis-related transcriptional factor and ERF|e: 1e-054|NULL|from: Soybase(Uniprot)|DNA overlap 61.36%|AA overlap: 57.14%|SeqID: Q1S311	GO biological_process| regulation_of_transcription,_DNA-dependent; Goslim: transcription other_cellular_processes other_metabolic_processes other_biological_processes other_physiological_processes	gb:AW101340 /DB_XREF=gi:6071953 /DB_XREF=sd77g04.y1 /CLONE=GENOME SYSTEMS CLONE ID: Gm-c1009-463 /TID=Gma.6754.1 /CNT=10 /FEA=EST /TIER=ConsEnd /STK=0 /UG=Gma.6754 /UG_TITLE=Glycine max transcribed sequence with weak similarity to protein ref:NP_195167.1 (A.thaliana) putative protein (Arabidopsis thaliana) /REP_ORG=G. max| publicID: AW101340| unigene cluster: Gma.6754| unigeneID: Gma.6754|Transcr…
Gma.120.1.S1_at	1715	Glyma03g35990	Glyma.03g201300	2.9452e-06	0.00154657	45.2897	(Q8S8Z8) Syringolide-induced protein B13-1-9|e: 1e-102|NULL|from: Soybase(Uniprot)|DNA overlap 61.45%|AA overlap: 90.15%|SeqID: Q8S8Z8	<none>	gb:AB083029.1 /DB_XREF=gi:19911580 /GEN=B13-1-9 /TID=Gma.120.1 /CNT=5 /FEA=FLmRNA /TIER=FL /STK=1 /UG=Gma.120 /DEF=Glycine max mRNA for syringolide-induced protein B13-1-9, complete cds. /PROD=syringolide-induced protein B13-1-9 /FL=gb:AB083029.1 /REP_ORG=G. max| publicID: AB083029.1| unigene cluster: Gma.120| unigeneID: Gma.28376|syringolide-induced protein B13-1-9|B13-1-9| cluster type: full le…
GmaAffx.2501.4.S1_at	18310	Glyma16g32330	Glyma.16g199000	3.92582e-09	2.72119e-05	42.7757	(Q5RM57) Drought responsive element binding protein n=1 Tax=Glycine soja RepID=Q5RM57_GLYSO |e: 7E-86|NULL|from: Soybase(Uniref)|DNA overlap 68.38%|AA overlap: 98.72%|SeqID: Q5RM57	<none>	gb:AW102276 /DB_XREF=gi:6072889 /DB_XREF=sd85f03.y1 /CLONE=GENOME SYSTEMS CLONE ID: Gm-c1009-1206 /TID=GmaAffx.2501.4 /CNT=1 /FEA=EST /TIER=ConsEnd /STK=0 /NOTE=sequence(s) not in UniGene /REP_ORG=G. max| publicID: AW102276| unigene cluster: NULL| unigeneID: NULL|NULL|NULL| cluster type: NULL| entrez gene: NULL| swiss prot: NULL| interpro: NULL| transmembrane: NULL|This probe set was annotated us…
GmaAffx.86580.1.S1_at	33874	Glyma03g01790	Glyma.03g015800	9.19413e-11	3.18646e-06	41.8632	(O80843) Hypothetical protein At2g45760|e: 4e-013|NULL|from: Soybase(Uniprot)|DNA overlap 61.59%|AA overlap: 41.94%|SeqID: O80843	GO biological_process|response_to_temperature_stimulus cell_homeostasis; Goslim: response_to_abiotic_or_biotic_stimulus other_cellular_processes other_physiological_processes	gb:BQ629970 /DB_XREF=gi:21677619 /DB_XREF=sap95g06.y1 /CLONE=SOYBEAN CLONE ID: Gm-c1045-3012 /TID=GmaAffx.86580.1 /CNT=6 /FEA=EST /TIER=ConsEnd /STK=0 /NOTE=sequence(s) not in UniGene /REP_ORG=G. max| publicID: BQ629970| unigene cluster: NULL| unigeneID: Gma.26395|Transcribed locus, weakly similar to NP_182100.2 BAP2 (BON ASSOCIATION PROTEIN 2) [Arabidopsis thaliana]|NULL| cluster type: est| entr…
GmaAffx.2501.2.S1_at	18309	Glyma09g27180	Glyma.09g147200	1.01748e-06	0.000881584	32.8594	(Q5RM57) Drought responsive element binding protein n=1 Tax=Glycine soja RepID=Q5RM57_GLYSO |e: 8E-37|NULL|from: Soybase(Uniref)|DNA overlap 81.72%|AA overlap: 39.74%|SeqID: Q5RM57	GO biological_process| regulation_of_transcription,_DNA-dependent; Goslim: transcription other_cellular_processes other_metabolic_processes other_biological_processes other_physiological_processes	gb:AW308782 /DB_XREF=gi:6724383 /DB_XREF=sf71g09.y1 /CLONE=GENOME SYSTEMS CLONE ID: Gm-c1013-5081 /TID=GmaAffx.2501.2 /CNT=3 /FEA=EST /TIER=ConsEnd /STK=0 /NOTE=sequence(s) not in UniGene /REP_ORG=G. max| publicID: AW308782| unigene cluster: NULL| unigeneID: Gma.19400|CBF-like protein|DREB1-like| cluster type: full length| entrez gene: 547622| swiss prot: Q5K6K2| interpro: NULL| transmembrane: NU…
GmaAffx.47711.1.A1_at	22944	Glyma15g15170	Glyma.15g142200	6.86063e-10	7.92577e-06	32.8002	Gm_ck16915; Length: 368|e: NULL|NULL|from: Soybase(GenBank)|DNA overlap NULL%|AA overlap: NULL%|SeqID: CD396633	<none>	gb:CD396633 /DB_XREF=gi:31311430 /DB_XREF=Gm_ck16915 /TID=GmaAffx.47711.1 /CNT=1 /FEA=EST /TIER=ConsEnd /STK=1 /NOTE=sequence(s) not in UniGene /REP_ORG=G. max| publicID: CD396633| unigene cluster: NULL| unigeneID: NULL|NULL|NULL| cluster type: NULL| entrez gene: NULL| swiss prot: NULL| interpro: NULL| transmembrane: NULL|This probe set was annotated using the Design Representative Id based pipel…
Gma.772.1.S1_at	13152			6.54137e-05	0.00738463	32.282	similar to unknown protein [Arabidopsis thaliana] (TAIR:AT4G29780.1); similar to Os01g0582600 [Oryza sativa (japonica cultivar-group)] (GB:NP_001043414.1); similar to Os05g0593000 [Oryza sativa (japonica cultivar-group)] (GB:NP_001056499.1); similar to unknown protein [Oryza sativa (japonica cultivar-group)] (GB:BAD72250.1)|e: 6e-030|Arabidopsis thaliana|from: Soybase(TAIR)|DNA overlap NULL%|AA o…	<none>	gb:BE819852 /DB_XREF=gi:10252093 /DB_XREF=GM700002A20C3 /CLONE=Gm-r1070-486 /TID=Gma.772.1 /CNT=7 /FEA=EST /TIER=ConsEnd /STK=1 /UG=Gma.772 /UG_TITLE=Glycine max transcribed sequence with weak similarity to protein pir:T48560 (A.thaliana) T48560 hypothetical protein F14F18.180 - Arabidopsis thaliana /REP_ORG=G. max| publicID: BE819852| unigene cluster: Gma.772| unigeneID: Gma.772|Transcribed locu…
Gma.3586.1.S1_at	8737	Glyma20g26140	Glyma.20g125500	7.61617e-08	0.000239962	31.4575	similar to unknown protein [Arabidopsis thaliana] (TAIR:AT1G15010.1); similar to Os05g0516700 [Oryza sativa (japonica cultivar-group)] (GB:NP_001056047.1); similar to Os01g0121500 [Oryza sativa (japonica cultivar-group)] (GB:NP_001041876.1); similar to Os01g0121600 [Oryza sativa (japonica cultivar-group)] (GB:NP_001041877.1)|e: 3e-041|Arabidopsis thaliana|from: Soybase(TAIR)|DNA overlap NULL%|AA …	GO biological_process|biological_process_unknown; Goslim: biological_process_unknown	gb:BE658205 /DB_XREF=gi:9984153 /DB_XREF=GM700005A20H4 /CLONE=Gm-r1070-1880 /TID=Gma.3586.1 /CNT=10 /FEA=EST /TIER=ConsEnd /STK=1 /UG=Gma.3586 /UG_TITLE=Glycine max transcribed sequence with weak similarity to protein ref:NP_178239.1 (A.thaliana) predicted by genscan and genefinder (Arabidopsis thaliana) /REP_ORG=G. max| publicID: BE658205| unigene cluster: Gma.3586| unigeneID: Gma.25043|Transcri…
Gma.1470.1.S1_at	4035	Glyma06g02340	Glyma.06g020800	3.2661e-07	0.000514523	29.182	(Q8S901) Syringolide-induced protein 14-1-1|e: 1e-101|NULL|from: Soybase(Uniprot)|DNA overlap 63.16%|AA overlap: 75.38%|SeqID: Q8S901	GO biological_process|biological_process_unknown; Goslim: biological_process_unknown	gb:AB083026.1 /DB_XREF=gi:19911574 /GEN=14-1-1 /TID=Gma.1470.1 /CNT=5 /FEA=FLmRNA /TIER=FL /STK=1 /UG=Gma.1470 /DEF=Glycine max mRNA for syringolide-induced protein 14-1-1, complete cds. /PROD=syringolide-induced protein 14-1-1 /FL=gb:AB083026.1 /REP_ORG=G. max| publicID: AB083026.1| unigene cluster: Gma.1470| unigeneID: Gma.31943|syringolide-induced protein 14-1-1|14-1-1| cluster type: full leng…
Gma.16945.1.A1_at	5761	Glyma05g03560	Glyma.05g049900	5.02935e-08	0.000174305	28.9766	(A6NA74) Dehydration responsive element binding protein n=1 Tax=Prunus persica RepID=A6NA74_PRUPE |e: 9E-37|NULL|from: Soybase(Uniref)|DNA overlap 45.07%|AA overlap: 91.74%|SeqID: A6NA74	cell_growth gibberellin_biosynthetic_process response_to_salt_stress regulation_of_timing_of_transition_from_vegetative_to_reproductive_phase	gb:AW101338 /DB_XREF=gi:6071951 /DB_XREF=sd77g02.y1 /CLONE=GENOME SYSTEMS CLONE ID: Gm-c1009-459 /TID=Gma.16945.1 /CNT=3 /FEA=EST /TIER=ConsEnd /STK=1 /UG=Gma.16945 /UG_TITLE=Glycine max transcribed sequence with weak similarity to protein pir:T51830 (A.thaliana) T51830 transcription factor DREB1A (imported) - Arabidopsis thaliana /REP_ORG=G. max| publicID: AW101338| unigene cluster: Gma.16945| u…
Gma.17736.1.S1_at	6546	Glyma03g33070	Glyma.03g173300	8.1068e-05	0.00831249	27.7291	(Q1SU87) Zinc finger, C2H2-type|e: 2e-052|NULL|from: Soybase(Uniprot)|DNA overlap 61.05%|AA overlap: 72.85%|SeqID: Q1SU87	GO biological_process|regulation_of_transcription; Goslim: transcription other_cellular_processes other_metabolic_processes other_biological_processes other_physiological_processes	gb:AW598570 /DB_XREF=gi:7286083 /DB_XREF=sj93c03.y1 /CLONE=GENOME SYSTEMS CLONE ID: Gm-c1023-2141 /TID=Gma.17736.1 /CNT=11 /FEA=EST /TIER=ConsEnd /STK=0 /UG=Gma.17736 /UG_TITLE=Glycine max transcribed sequence with weak similarity to protein ref:NP_181279.1 (A.thaliana) putative C2H2-type zinc finger protein (Arabidopsis thaliana) /REP_ORG=G. max| publicID: AW598570| unigene cluster: Gma.17736| u…
GmaAffx.72063.1.S1_at	28985			3.61326e-05	0.00523962	25.4945	similar to unknown protein [Arabidopsis thaliana] (TAIR:AT4G29780.1); similar to Os01g0582600 [Oryza sativa (japonica cultivar-group)] (GB:NP_001043414.1); similar to Os05g0593000 [Oryza sativa (japonica cultivar-group)] (GB:NP_001056499.1); similar to unknown protein [Oryza sativa (japonica cultivar-group)] (GB:BAD72250.1)|e: 2e-081|Arabidopsis thaliana|from: Soybase(TAIR)|DNA overlap NULL%|AA o…	<none>	gb:AW102068 /DB_XREF=gi:6072681 /DB_XREF=sd82f04.y1 /CLONE=GENOME SYSTEMS CLONE ID: Gm-c1009-920 /TID=GmaAffx.72063.1 /CNT=4 /FEA=EST /TIER=ConsEnd /STK=0 /NOTE=sequence(s) not in UniGene /REP_ORG=G. max| publicID: AW102068| unigene cluster: NULL| unigeneID: Gma.772|Transcribed locus, weakly similar to NP_196762.1 unknown protein [Arabidopsis thaliana]|NULL| cluster type: est| entrez gene: NULL| …
GmaAffx.85640.1.S1_at	33517			3.9928e-05	0.00550175	22.545	(B6D1Q6) Salt responsive protein 2 n=1 Tax=Solanum lycopersicum RepID=B6D1Q6_SOLLC |e: 9E-51|NULL|from: Soybase(Uniref)|DNA overlap 83.33%|AA overlap: 22.85%|SeqID: B6D1Q6	<none>	gb:AW703774 /DB_XREF=gi:7587968 /DB_XREF=sk12c12.y1 /CLONE=GENOME SYSTEMS CLONE ID: Gm-c1023-3887 /TID=GmaAffx.85640.1 /CNT=4 /FEA=EST /TIER=ConsEnd /STK=0 /NOTE=sequence(s) not in UniGene /REP_ORG=G. max| publicID: AW703774| unigene cluster: NULL| unigeneID: Gma.24310|Transcribed locus, weakly similar to NP_001042247.1 Os01g0186900 [Oryza sativa (japonica cultivar-group)]|NULL| cluster type: est…
GmaAffx.23402.1.S1_at	17958	Glyma14g39300	Glyma.14g212200	2.50758e-06	0.00149839	21.4847	(Q8S8Z6) Syringolide-induced protein 13-1-1|e: 7e-029|NULL|from: Soybase(Uniprot)|DNA overlap 60.43%|AA overlap: 72.94%|SeqID: Q8S8Z6	GO biological_process|protein_ubiquitination; Goslim: protein_metabolism other_cellular_processes other_metabolic_processes other_physiological_processes	gb:BI975130 /DB_XREF=gi:16349535 /DB_XREF=sag95f03.y1 /CLONE=GENOME SYSTEMS CLONE ID: Gm-c1084-2165 /TID=GmaAffx.23402.1 /CNT=1 /FEA=EST /TIER=ConsEnd /STK=0 /NOTE=sequence(s) not in UniGene /REP_ORG=G. max| publicID: BI975130| unigene cluster: NULL| unigeneID: NULL|NULL|NULL| cluster type: NULL| entrez gene: NULL| swiss prot: NULL| interpro: NULL| transmembrane: NULL|This probe set was annotated…
GmaAffx.90785.1.S1_s_at	35735	Glyma02g16710	Glyma.02g148200	8.29079e-06	0.00258864	20.8621	extracellular dermal glycoprotein, putative / EDGP, putative; similar to extracellular dermal glycoprotein, putative / EDGP, putative [Arabidopsis thaliana] (TAIR:AT1G03230.1); similar to putative xyloglucanase inhibitor [Solanum tuberosum] (GB:AAP84703.1); contains InterPro domain Peptidase aspartic, catalytic; (InterPro:IPR009007); contains InterPro domain Peptidase A1; (InterPro:IPR001461)|e: …	GO biological_process|biological_process_unknown; Goslim: biological_process_unknown	gb:CF807476 /DB_XREF=gi:37995887 /DB_XREF=psHB024xP01f /CLONE=sHB024P01 /TID=GmaAffx.90785.1 /CNT=4 /FEA=EST /TIER=ConsEnd /STK=0 /NOTE=sequence(s) not in UniGene /REP_ORG=G. max| publicID: CF807476| unigene cluster: NULL| unigeneID: Gma.31640|Transcribed locus, moderately similar to NP_171821.1 unknown protein [Arabidopsis thaliana]|NULL| cluster type: est| entrez gene: NULL| swiss prot: NULL| i…
Gma.6948.1.S1_at	12341	Glyma07g08310	no correspondence	2.57826e-09	2.23391e-05	20.2979	(B6D1Q6) Salt responsive protein 2 n=1 Tax=Solanum lycopersicum RepID=B6D1Q6_SOLLC |e: 3E-79|NULL|from: Soybase(Uniref)|DNA overlap 72.16%|AA overlap: 38.88%|SeqID: B6D1Q6	GO biological_process|0	gb:BI967451 /DB_XREF=gi:16341856 /DB_XREF=GM830002A10D02 /CLONE=Gm-r1083-531 /TID=Gma.6948.1 /CNT=8 /FEA=EST /TIER=ConsEnd /STK=1 /UG=Gma.6948 /UG_TITLE=Glycine max transcribed sequence with weak similarity to protein ref:NP_182100.1 (A.thaliana) hypothetical protein (Arabidopsis thaliana) /REP_ORG=G. max| publicID: BI967451| unigene cluster: Gma.6948| unigeneID: Gma.6948|Transcribed locus|NULL| …
GmaAffx.81652.1.S1_s_at	32016	Glyma07g08310	no correspondence	1.1208e-08	5.54916e-05	19.594	sab23d09.y1; Gm-c1026-2466; Length: 398|e: NULL|NULL|from: Soybase(GenBank)|DNA overlap NULL%|AA overlap: NULL%|SeqID: BG157174	<none>	gb:BG157174 /DB_XREF=gi:12690838 /DB_XREF=sab23d09.y1 /CLONE=GENOME SYSTEMS CLONE ID: Gm-c1026-2466 /TID=GmaAffx.81652.1 /CNT=1 /FEA=EST /TIER=ConsEnd /STK=0 /NOTE=sequence(s) not in UniGene /REP_ORG=G. max| publicID: BG157174| unigene cluster: NULL| unigeneID: Gma.6948|Transcribed locus|NULL| cluster type: est| entrez gene: NULL| swiss prot: NULL| interpro: NULL| transmembrane: NULL|This probe s…
GmaAffx.48077.1.A1_at	23014	Glyma11g15420	Glyma.11g144600	5.99926e-05	0.00698438	19.5475	GM830002B20F01; Length: 587|e: NULL|NULL|from: Soybase(GenBank)|DNA overlap NULL%|AA overlap: NULL%|SeqID: BI967692	<none>	gb:BI967692 /DB_XREF=gi:16342097 /DB_XREF=GM830002B20F01 /CLONE=Gm-r1083-650 /TID=GmaAffx.48077.1 /CNT=3 /FEA=EST /TIER=ConsEnd /STK=2 /NOTE=sequence(s) not in UniGene /REP_ORG=G. max| publicID: BI967692| unigene cluster: NULL| unigeneID: Gma.29007|Transcribed locus, weakly similar to NP_683286.2 ATEXO70H6 (exocyst subunit EXO70 family protein H6); protein binding [Arabidopsis thaliana]|NULL| clu…
Gma.4430.1.S1_at	9696	Glyma06g14090	Glyma.06g135900	7.67437e-05	0.00805986	19.4675	(Q570N6) Hypothetical protein|e: 7e-005|NULL|from: Soybase(Uniprot)|DNA overlap 48.62%|AA overlap: 37.8%|SeqID: Q570N6	<none>	gb:BE658352 /DB_XREF=gi:9984244 /DB_XREF=GM700005B20B2 /CLONE=Gm-r1070-1612 /TID=Gma.4430.1 /CNT=12 /FEA=EST /TIER=ConsEnd /STK=1 /UG=Gma.4430 /UG_TITLE=Glycine max transcribed sequence with weak similarity to protein ref:NP_565527.1 (A.thaliana) expressed protein (Arabidopsis thaliana) /REP_ORG=G. max| publicID: BE658352| unigene cluster: Gma.4430| unigeneID: Gma.31982|Transcribed locus|NULL| cl…
GmaAffx.3696.1.S1_at	20605	Glyma04g17650	Glyma.04g136200	1.99671e-06	0.0012631	18.9185	(Q6DUX2) Regulator of gene silencing|e: 8e-029|NULL|from: Soybase(Uniprot)|DNA overlap 29.68%|AA overlap: 53.33%|SeqID: Q6DUX2	GO biological_process|biological_process_unknown; Goslim: biological_process_unknown	gb:AW459240 /DB_XREF=gi:7029457 /DB_XREF=sh22d12.y1 /CLONE=GENOME SYSTEMS CLONE ID: Gm-c1016-5520 /TID=GmaAffx.3696.1 /CNT=4 /FEA=EST /TIER=ConsEnd /STK=0 /NOTE=sequence(s) not in UniGene /REP_ORG=G. max| publicID: AW459240| unigene cluster: NULL| unigeneID: Gma.36122|Transcribed locus|NULL| cluster type: est| entrez gene: NULL| swiss prot: NULL| interpro: NULL| transmembrane: NULL|This probe set…
Gma.16246.1.A1_at	5090	Glyma01g41070	Glyma.01g202200	2.6176e-10	4.53599e-06	18.8284	Gm_ck3175; Length: 483|e: NULL|NULL|from: Soybase(GenBank)|DNA overlap NULL%|AA overlap: NULL%|SeqID: CD406801	<none>	gb:CD406801 /DB_XREF=gi:31464788 /DB_XREF=Gm_ck3175 /TID=Gma.16246.1 /CNT=3 /FEA=EST /TIER=ConsEnd /STK=2 /UG=Gma.16246 /UG_TITLE=Glycine max transcribed sequences /REP_ORG=G. max| publicID: CD406801| unigene cluster: Gma.16246| unigeneID: Gma.16246|Transcribed locus, weakly similar to NP_182100.2 BAP2 (BON ASSOCIATION PROTEIN 2) [Arabidopsis thaliana]|NULL| cluster type: est| entrez gene: NULL| …
GmaAffx.3010.1.S1_at	19332	Glyma16g29710	Glyma.16g178500	2.86166e-06	0.00154657	17.1466	(Q1SWG8) Heavy metal transport/detoxification protein|e: 2e-005|NULL|from: Soybase(Uniprot)|DNA overlap 19.15%|AA overlap: 70%|SeqID: Q1SWG8	GO biological_process|metal_ion_transport; Goslim: transport	gb:BE820594 /DB_XREF=gi:10252828 /DB_XREF=GM700012B20B6 /CLONE=Gm-r1070-4692 /TID=GmaAffx.3010.1 /CNT=3 /FEA=EST /TIER=ConsEnd /STK=1 /NOTE=sequence(s) not in UniGene /REP_ORG=G. max| publicID: BE820594| unigene cluster: NULL| unigeneID: Gma.32456|Transcribed locus, weakly similar to NP_171656.1 metal ion binding [Arabidopsis thaliana]|NULL| cluster type: est| entrez gene: NULL| swiss prot: NULL|…
GmaAffx.20926.1.S1_at	17484			7.53204e-05	0.00795647	16.8759	(Q84J48) Hypothetical protein At4g29780|e: 3e-006|NULL|from: Soybase(Uniprot)|DNA overlap 93.67%|AA overlap: 28.26%|SeqID: Q84J48	<none>	gb:AW277611 /DB_XREF=gi:6666152 /DB_XREF=sf84d03.y1 /CLONE=GENOME SYSTEMS CLONE ID: Gm-c1019-2814 /TID=GmaAffx.20926.1 /CNT=1 /FEA=EST /TIER=ConsEnd /STK=0 /NOTE=sequence(s) not in UniGene /REP_ORG=G. max| publicID: AW277611| unigene cluster: NULL| unigeneID: NULL|NULL|NULL| cluster type: NULL| entrez gene: NULL| swiss prot: NULL| interpro: NULL| transmembrane: NULL|This probe set was annotated u…
GmaAffx.62885.1.A1_at	26561	Glyma02g14940	Glyma.02g132500	3.12436e-07	0.000514523	16.6595	(B3IX34) Transcription factor AP2-EREBP n=1 Tax=Lotus japonicus RepID=B3IX34_LOTJA |e: 2E-49|NULL|from: Soybase(Uniref)|DNA overlap 48.13%|AA overlap: 85.29%|SeqID: B3IX34	GO biological_process|regulation_of_transcription,_DNA-dependent	gb:BE658767 /DB_XREF=gi:9984659 /DB_XREF=GM700007A20E2 /CLONE=Gm-r1070-2500 /TID=GmaAffx.62885.1 /CNT=1 /FEA=EST /TIER=ConsEnd /STK=1 /NOTE=sequence(s) not in UniGene /REP_ORG=G. max| publicID: BE658767| unigene cluster: NULL| unigeneID: NULL|NULL|NULL| cluster type: NULL| entrez gene: NULL| swiss prot: NULL| interpro: NULL| transmembrane: NULL|This probe set was annotated using the Design Repres…
GmaAffx.50381.1.S1_at	23515	Glyma05g34670	Glyma.05g238100	4.52145e-08	0.000174114	16.6457	ATNUDT17 (Arabidopsis thaliana Nudix hydrolase homolog 17); hydrolase; Identical to Nudix hydrolase 17, mitochondrial precursor (NUDT17) [Arabidopsis Thaliana] (GB:Q9ZU95;GB:Q8L979); similar to ATNUDT18 (Arabidopsis thaliana Nudix hydrolase homolog 18), hydrolase [Arabidopsis thaliana] (TAIR:AT1G14860.1); similar to unnamed protein product [Vitis vinifera] (GB:CAO42352.1); contains InterPro domai…	GO biological_process|biological_process_unknown; Goslim: biological_process_unknown	gb:BE057533 /DB_XREF=gi:8401899 /DB_XREF=sn03f01.y1 /CLONE=GENOME SYSTEMS CLONE ID: Gm-c1015-8498 /TID=GmaAffx.50381.1 /CNT=3 /FEA=EST /TIER=ConsEnd /STK=0 /NOTE=sequence(s) not in UniGene /REP_ORG=G. max| publicID: BE057533| unigene cluster: NULL| unigeneID: Gma.26635|Transcribed locus, weakly similar to NP_565273.1 hydrolase [Arabidopsis thaliana]|NULL| cluster type: est| entrez gene: NULL| swi…
Gma.8448.1.S1_at	13959	Glyma18g04770	Glyma.18g042100	4.72165e-05	0.0059723	16.1821	(Q8S8Z6) Syringolide-induced protein 13-1-1|e: 0|NULL|from: Soybase(Uniprot)|DNA overlap 76.25%|AA overlap: 94.67%|SeqID: Q8S8Z6	GO biological_process|protein_ubiquitination; Goslim: protein_metabolism other_cellular_processes other_metabolic_processes other_physiological_processes	gb:AB083031.1 /DB_XREF=gi:19911584 /GEN=13-1-1 /TID=Gma.8448.1 /CNT=10 /FEA=FLmRNA /TIER=FL /STK=1 /UG=Gma.8448 /DEF=Glycine max mRNA for syringolide-induced protein 13-1-1, complete cds. /PROD=syringolide-induced protein 13-1-1 /FL=gb:AB083031.1 /REP_ORG=G. max| publicID: AB083031.1| unigene cluster: Gma.8448| unigeneID: Gma.7083|syringolide-induced protein 13-1-1|13-1-1| cluster type: full leng…
GmaAffx.62542.1.S1_at	26454	Glyma19g40320	Glyma.19g215700	1.845e-06	0.0012631	15.5391	(Q1SDC1) Hypothetical protein|e: 2e-034|NULL|from: Soybase(Uniprot)|DNA overlap 50.69%|AA overlap: 60.96%|SeqID: Q1SDC1	<none>	gb:BE659136 /DB_XREF=gi:9985028 /DB_XREF=GM700008B10D2 /CLONE=Gm-r1070-2859 /TID=GmaAffx.62542.1 /CNT=5 /FEA=EST /TIER=ConsEnd /STK=1 /NOTE=sequence(s) not in UniGene /REP_ORG=G. max| publicID: BE659136| unigene cluster: NULL| unigeneID: Gma.24475|Transcribed locus|NULL| cluster type: est| entrez gene: NULL| swiss prot: NULL| interpro: NULL| transmembrane: NULL|This probe set was annotated using …
GmaAffx.33497.1.S1_at	19943	Glyma03g01840	Glyma.03g016400	3.42305e-08	0.000148294	15.4351	(Q1S583) Hypothetical protein|e: 3e-031|NULL|from: Soybase(Uniprot)|DNA overlap 72.9%|AA overlap: 65.49%|SeqID: Q1S583	<none>	gb:AW317669 /DB_XREF=gi:6747213 /DB_XREF=sg55g12.y1 /CLONE=GENOME SYSTEMS CLONE ID: Gm-c1025-2303 /TID=GmaAffx.33497.1 /CNT=3 /FEA=EST /TIER=ConsEnd /STK=0 /NOTE=sequence(s) not in UniGene /REP_ORG=G. max| publicID: AW317669| unigene cluster: NULL| unigeneID: Gma.6948|Transcribed locus|NULL| cluster type: est| entrez gene: NULL| swiss prot: NULL| interpro: NULL| transmembrane: NULL|This probe set…
GmaAffx.76153.1.S1_at	30136	Glyma05g28280	Glyma.05g150100	3.97079e-07	0.000549935	15.1902	similar to Hypothetical protein [Oryza sativa] (GB:AAM08779.1); similar to Os07g0185900 [Oryza sativa (japonica cultivar-group)] (GB:NP_001059068.1)|e: 2e-014|Arabidopsis thaliana|from: Soybase(TAIR)|DNA overlap NULL%|AA overlap: NULL%|SeqID: AT3G57450	GO biological_process|biological_process_unknown; Goslim: biological_process_unknown	gb:BM188281 /DB_XREF=gi:17519239 /DB_XREF=saj98h05.y1 /CLONE=SOYBEAN CLONE ID: Gm-c1074-4953 /TID=GmaAffx.76153.1 /CNT=4 /FEA=EST /TIER=ConsEnd /STK=0 /NOTE=sequence(s) not in UniGene /REP_ORG=G. max| publicID: BM188281| unigene cluster: NULL| unigeneID: Gma.28247|Transcribed locus|NULL| cluster type: est| entrez gene: NULL| swiss prot: NULL| interpro: NULL| transmembrane: NULL|This probe set was…
GmaAffx.87535.1.S1_at	34286	Glyma14g37480	Glyma.14g195200	6.80779e-05	0.00758064	15.0471	(O24078) Protein phosphatase 2C|e: 1e-085|NULL|from: Soybase(Uniprot)|DNA overlap 56.39%|AA overlap: 67.01%|SeqID: O24078	GO biological_process|protein_amino_acid_dephosphorylation; Goslim: protein_metabolism other_cellular_processes other_metabolic_processes other_physiological_processes	gb:BE209451 /DB_XREF=gi:8825658 /DB_XREF=so26c10.y1 /CLONE=GENOME SYSTEMS CLONE ID: Gm-c1037-3307 /TID=GmaAffx.87535.1 /CNT=14 /FEA=EST /TIER=ConsEnd /STK=0 /NOTE=sequence(s) not in UniGene /REP_ORG=G. max| publicID: BE209451| unigene cluster: NULL| unigeneID: Gma.18336|Transcribed locus, weakly similar to NP_180563.1 catalytic/ protein phosphatase type 2C/ protein serine/threonine phosphatase [A…
Gma.789.1.S1_at	13332	Glyma10g41840	Glyma.10g272000	1.76144e-07	0.000381545	14.9037	similar to unknown protein [Arabidopsis thaliana] (TAIR:AT1G68380.1); similar to expressed protein [Oryza sativa (japonica cultivar-group)] (GB:AAT77886.1); contains InterPro domain Protein of unknown function DUF266, plant; (InterPro:IPR004949)|e: 1e-111|Arabidopsis thaliana|from: Soybase(TAIR)|DNA overlap NULL%|AA overlap: NULL%|SeqID: AT1G68390	GO biological_process|biological_process_unknown; Goslim: biological_process_unknown	gb:AW133480 /DB_XREF=gi:6135087 /DB_XREF=se19f06.y1 /CLONE=GENOME SYSTEMS CLONE ID: Gm-c1015-1692 /TID=Gma.789.1 /CNT=9 /FEA=EST /TIER=ConsEnd /STK=2 /UG=Gma.789 /UG_TITLE=Glycine max transcribed sequence with weak similarity to protein ref:NP_177006.1 (A.thaliana) hypothetical protein (Arabidopsis thaliana) /REP_ORG=G. max| publicID: AW133480| unigene cluster: Gma.789| unigeneID: Gma.789|Transcr…
Gma.17783.1.S1_at	6593	Glyma12g00460	Glyma.12g002400	2.9168e-06	0.00154657	14.6878	protein kinase, putative; similar to protein kinase family protein [Arabidopsis thaliana] (TAIR:AT3G55950.1); similar to cytokinin-regulated kinase 1 [Nicotiana tabacum] (GB:AAG25966.1); contains InterPro domain Protein kinase, core; (InterPro:IPR000719); contains InterPro domain Protein kinase-like (InterPro:IPR011009); contains InterPro domain Serine/threonine protein kinase, active site; (Inte…	GO biological_process|protein_amino_acid_phosphorylation; Goslim: protein_metabolism other_cellular_processes other_metabolic_processes other_physiological_processes	gb:AW306851 /DB_XREF=gi:6719204 /DB_XREF=sf49e03.y1 /CLONE=GENOME SYSTEMS CLONE ID: Gm-c1009-3317 /TID=Gma.17783.1 /CNT=3 /FEA=EST /TIER=ConsEnd /STK=0 /UG=Gma.17783 /UG_TITLE=Glycine max transcribed sequence with weak similarity to protein ref:NP_199596.1 (A.thaliana) receptor kinase-like protein (Arabidopsis thaliana) /REP_ORG=G. max| publicID: AW306851| unigene cluster: Gma.17783| unigeneID: G…
Gma.15972.1.A1_at	4888	Glyma04g17710	Glyma.04g136600	4.87142e-09	2.81386e-05	14.1747	CML38; calcium ion binding; similar to calmodulin-related protein, putative [Arabidopsis thaliana] (TAIR:AT1G76640.1); similar to unnamed protein product [Vitis vinifera] (GB:CAO66321.1); contains InterPro domain EF-Hand type; (InterPro:IPR011992); contains InterPro domain Calcium-binding EF-hand; (InterPro:IPR002048); CML38; similar to calmodulin-related protein, putative [Arabidopsis thaliana] …	GO biological_process|biological_process_unknown; Goslim: biological_process_unknown	gb:CD416096 /DB_XREF=gi:31474068 /DB_XREF=Gm_ck6366 /TID=Gma.15972.1 /CNT=1 /FEA=EST /TIER=ConsEnd /STK=1 /UG=Gma.15972 /UG_TITLE=Glycine max transcribed sequence with weak similarity to protein ref:NP_199053.1 (A.thaliana) putative protein (Arabidopsis thaliana) /REP_ORG=G. max| publicID: CD416096| unigene cluster: Gma.15972| unigeneID: Gma.35860|Transcribed locus, weakly similar to NP_001065531…
Gma.7423.2.S1_a_at	12846	Glyma11g31310	Glyma.11g198300	1.09232e-05	0.00298737	14.1585	AMP-dependent synthetase and ligase family protein; similar to 4-coumarate--CoA ligase, putative / 4-coumaroyl-CoA synthase, putative [Arabidopsis thaliana] (TAIR:AT4G05160.1); similar to unnamed protein product [Vitis vinifera] (GB:CAO62798.1); similar to putative acyl-CoA synthetase [Capsicum annuum] (GB:AAL29212.1); similar to unnamed protein product [Vitis vinifera] (GB:CAO15468.1); contains …	GO biological_process|flavonoid_biosynthesis metabolism; Goslim: other_cellular_processes other_metabolic_processes other_physiological_processes	gb:BG046270 /DB_XREF=gi:12494856 /DB_XREF=saa51d10.y1 /CLONE=GENOME SYSTEMS CLONE ID: Gm-c1060-187 /TID=Gma.7423.2 /CNT=19 /FEA=EST /TIER=ConsEnd /STK=0 /UG=Gma.7423 /UG_TITLE=Glycine max transcribed sequence with weak similarity to protein pir:T46131 (A.thaliana) T46131 4-coumarate-CoA ligase-like protein - Arabidopsis thaliana /REP_ORG=G. max| publicID: BG046270| unigene cluster: Gma.7423| unig…
GmaAffx.73842.1.S1_at	29487	Glyma08g02580	Glyma.08g021900	2.63371e-05	0.00447441	13.7287	(A7LHG5) WRKY20 (Fragment) n=1 Tax=Glycine max RepID=A7LHG5_SOYBN |e: 1E-152|NULL|from: Soybase(Uniref)|DNA overlap 95.15%|AA overlap: 100%|SeqID: A7LHG5	GO biological_process|regulation_of_transcription,_DNA-dependent defense_response_to_bacterium,_incompatible_interaction positive_regulation_of_transcription regulation_of_defense_response	gb:AW101957 /DB_XREF=gi:6072570 /DB_XREF=sd81c03.y1 /CLONE=GENOME SYSTEMS CLONE ID: Gm-c1009-797 /TID=GmaAffx.73842.1 /CNT=3 /FEA=EST /TIER=ConsEnd /STK=0 /NOTE=sequence(s) not in UniGene /REP_ORG=G. max| publicID: AW101957| unigene cluster: NULL| unigeneID: Gma.31876|WRKY20 protein|WRKY20| cluster type: NULL| entrez gene: 100127375| swiss prot: A7LHG5| interpro: NULL| transmembrane: NULL|This pr…
Gma.12045.1.S1_at	1750	Glyma18g06840	Glyma.18g061100	4.18564e-05	0.00555802	13.7284	(Q38IA6) Asparagine synthetase|e: 0|NULL|from: Soybase(Uniprot)|DNA overlap 49.25%|AA overlap: 93.35%|SeqID: Q38IA6	GO biological_process|amino_acid_catabolism response_to_light_stimulus response_to_sucrose_stimulus; Goslim: other_cellular_processes other_metabolic_processes other_physiological_processes response_to_abiotic_or_biotic_stimulus other_biological_processes	gb:U77679.1 /DB_XREF=gi:1778371 /GEN=AS1 /TID=Gma.12045.1 /CNT=61 /FEA=FLmRNA /TIER=FL /STK=2 /UG=Gma.12045 /DEF=Glycine max asparagine synthetase 1 (AS1) mRNA, complete cds. /PROD=asparagine synthetase 1 /FL=gb:U77679.1 /REP_ORG=G. max| publicID: U77679.1| unigene cluster: Gma.12045| unigeneID: Gma.33949|asparagine synthetase 1|AS1| cluster type: NULL| entrez gene: 547895| swiss prot: P93168| in…
GmaAffx.54699.1.S1_at	24526	Glyma12g00460	Glyma.12g002400	3.39013e-06	0.00157867	13.3681	(Q9FUK3) Cytokinin-regulated kinase 1|e: 6e-031|NULL|from: Soybase(Uniprot)|DNA overlap 84.06%|AA overlap: 65.52%|SeqID: Q9FUK3	GO biological_process|protein_amino_acid_phosphorylation; Goslim: protein_metabolism other_cellular_processes other_metabolic_processes other_physiological_processes	gb:BG882787 /DB_XREF=gi:14259879 /DB_XREF=sae52e11.y2 /CLONE=GENOME SYSTEMS CLONE ID: Gm-c1051-8686 /TID=GmaAffx.54699.1 /CNT=2 /FEA=EST /TIER=ConsEnd /STK=0 /NOTE=sequence(s) not in UniGene /REP_ORG=G. max| publicID: BG882787| unigene cluster: NULL| unigeneID: NULL|NULL|NULL| cluster type: NULL| entrez gene: NULL| swiss prot: NULL| interpro: NULL| transmembrane: NULL|This probe set was annotated…
GmaAffx.56567.1.A1_at	24983	Glyma10g05990	Glyma.10g052500	1.16176e-07	0.000309722	13.011	sau86b03.y1; Length: 449|e: NULL|NULL|from: Soybase(GenBank)|DNA overlap NULL%|AA overlap: NULL%|SeqID: CA820222	<none>	gb:CA820222 /DB_XREF=gi:26269159 /DB_XREF=sau86b03.y1 /CLONE=SOYBEAN CLONE ID: Gm-c1048-2742 /TID=GmaAffx.56567.1 /CNT=1 /FEA=EST /TIER=ConsEnd /STK=0 /NOTE=sequence(s) not in UniGene /REP_ORG=G. max| publicID: CA820222| unigene cluster: NULL| unigeneID: NULL|NULL|NULL| cluster type: NULL| entrez gene: NULL| swiss prot: NULL| interpro: NULL| transmembrane: NULL|This probe set was annotated using …
GmaAffx.87213.1.S1_at	34139	Glyma10g41260	Glyma.10g266300	7.23045e-05	0.00780293	12.9731	(Q1SEK2) Hypothetical protein|e: 4e-016|NULL|from: Soybase(Uniprot)|DNA overlap 51.68%|AA overlap: 56.1%|SeqID: Q1SEK2	<none>	gb:AW598135 /DB_XREF=gi:7285648 /DB_XREF=sj41h02.y1 /CLONE=GENOME SYSTEMS CLONE ID: Gm-c1008-4492 /TID=GmaAffx.87213.1 /CNT=2 /FEA=EST /TIER=ConsEnd /STK=0 /NOTE=sequence(s) not in UniGene /REP_ORG=G. max| publicID: AW598135| unigene cluster: NULL| unigeneID: Gma.1157|Transcribed locus, weakly similar to NP_186978.1 unknown protein [Arabidopsis thaliana]|NULL| cluster type: est| entrez gene: NULL…
GmaAffx.50381.2.S1_s_at	23516	Glyma08g05000	Glyma.08g045200	1.13788e-07	0.000309722	12.8352	ATNUDT17 (Arabidopsis thaliana Nudix hydrolase homolog 17); hydrolase; Identical to Nudix hydrolase 17, mitochondrial precursor (NUDT17) [Arabidopsis Thaliana] (GB:Q9ZU95;GB:Q8L979); similar to ATNUDT18 (Arabidopsis thaliana Nudix hydrolase homolog 18), hydrolase [Arabidopsis thaliana] (TAIR:AT1G14860.1); similar to unnamed protein product [Vitis vinifera] (GB:CAO42352.1); contains InterPro domai…	GO biological_process|biological_process_unknown; Goslim: biological_process_unknown	gb:BI700038 /DB_XREF=gi:15662667 /DB_XREF=sag59b05.y1 /CLONE=GENOME SYSTEMS CLONE ID: Gm-c1082-825 /TID=GmaAffx.50381.2 /CNT=2 /FEA=EST /TIER=ConsEnd /STK=0 /NOTE=sequence(s) not in UniGene /REP_ORG=G. max| publicID: BI700038| unigene cluster: NULL| unigeneID: Gma.26635|Transcribed locus, weakly similar to NP_565273.1 hydrolase [Arabidopsis thaliana]|NULL| cluster type: est| entrez gene: NULL| sw…
Gma.16946.1.A1_at	5763	Glyma03g05020	Glyma.03g041000	7.22077e-07	0.000736043	12.5778	(Q1RZM3) Hypothetical protein|e: 4e-007|NULL|from: Soybase(Uniprot)|DNA overlap 45.74%|AA overlap: 52.54%|SeqID: Q1RZM3	GO biological_process|biological_process_unknown; Goslim: biological_process_unknown	gb:BI971068 /DB_XREF=gi:16345473 /DB_XREF=GM830012A20G02 /CLONE=Gm-r1083-4516 /TID=Gma.16946.1 /CNT=4 /FEA=EST /TIER=ConsEnd /STK=1 /UG=Gma.16946 /UG_TITLE=Glycine max transcribed sequence with weak similarity to protein pir:T48196 (A.thaliana) T48196 hypothetical protein T20L15.20 - Arabidopsis thaliana /REP_ORG=G. max| publicID: BI971068| unigene cluster: Gma.16946| unigeneID: Gma.16946|Transcr…
Gma.13607.1.S1_at	3222	Glyma04g09770	Glyma.04g092100	4.55343e-05	0.00591053	12.3066	mitochondrial substrate carrier family protein; similar to mitochondrial substrate carrier family protein [Arabidopsis thaliana] (TAIR:AT2G22500.1); similar to putative mitochondrial dicarboxylate carrier protein [Trifolium pratense] (GB:BAE71294.1); contains InterPro domain Mitochondrial substrate carrier; (InterPro:IPR001993); contains InterPro domain Mitochondrial carrier protein; (InterPro:IP…	GO biological_process|mitochondrial_transport transport; Goslim: transport other_physiological_processes cell_organization_and_biogenesis	gb:CD401409 /DB_XREF=gi:31459381 /DB_XREF=Gm_ck2355 /TID=Gma.13607.1 /CNT=10 /FEA=EST /TIER=ConsEnd /STK=2 /UG=Gma.13607 /UG_TITLE=Glycine max transcribed sequence with moderate similarity to protein ref:NP_194188.1 (A.thaliana) putative mitochondrial uncoupling protein (Arabidopsis thaliana) /REP_ORG=G. max| publicID: CD401409| unigene cluster: Gma.13607| unigeneID: Gma.13607|Transcribed locus, …
GmaAffx.4537.1.S1_at	22418	Glyma12g33510	Glyma.12g207400	8.0213e-06	0.00257407	12.2073	Encodes GRX480, a member of the glutaredoxin family that regulates protein redox state. GRX480 interacts with TGA factors and suppresses JA-responsive PDF1.2 transcription. GRX480 transcription is SA-inducible and requires NPR1. Maybe involved in SA/JA cross-talk.|e: 1e-029|Arabidopsis thaliana|from: Soybase(TAIR)|DNA overlap NULL%|AA overlap: NULL%|SeqID: AT1G28480	GO biological_process|electron_transport cell_redox_homeostasis; Goslim: electron_transport_or_energy_pathways other_cellular_processes other_physiological_processes	gb:BU550013 /DB_XREF=gi:22932874 /DB_XREF=GM880022A10H07 /CLONE=Gm-r1088-8413 /TID=GmaAffx.4537.1 /CNT=11 /FEA=EST /TIER=ConsEnd /STK=1 /NOTE=sequence(s) not in UniGene /REP_ORG=G. max| publicID: BU550013| unigene cluster: NULL| unigeneID: Gma.28362|Transcribed locus, weakly similar to NP_174170.1 electron transporter/ thiol-disulfide exchange intermediate [Arabidopsis thaliana]|NULL| cluster typ…
Gma.8411.1.S1_at	13916	Glyma08g18890	Glyma.08g177200	3.41628e-06	0.00157867	11.9949	sai70h01.y1; Gm-c1068-4178; Length: 630|e: NULL|NULL|from: Soybase(GenBank)|DNA overlap NULL%|AA overlap: NULL%|SeqID: BI974616	<none>	gb:BI974616 /DB_XREF=gi:16349021 /DB_XREF=sai70h01.y1 /CLONE=GENOME SYSTEMS CLONE ID: Gm-c1068-4178 /TID=Gma.8411.1 /CNT=23 /FEA=EST /TIER=ConsEnd /STK=0 /UG=Gma.8411 /UG_TITLE=Glycine max transcribed sequence with weak similarity to protein ref:NP_201236.1 (A.thaliana) AAC77823.1) (Arabidopsis thaliana) /REP_ORG=G. max| publicID: BI974616| unigene cluster: Gma.8411| unigeneID: Gma.8411|Transcrib…
Gma.7423.1.S1_a_at	12845	Glyma11g31310	Glyma.11g198300	3.58694e-05	0.00523962	11.8302	AMP-dependent synthetase and ligase family protein; similar to 4-coumarate--CoA ligase, putative / 4-coumaroyl-CoA synthase, putative [Arabidopsis thaliana] (TAIR:AT4G05160.1); similar to unnamed protein product [Vitis vinifera] (GB:CAO62798.1); similar to putative acyl-CoA synthetase [Capsicum annuum] (GB:AAL29212.1); similar to unnamed protein product [Vitis vinifera] (GB:CAO15468.1); contains …	GO biological_process|flavonoid_biosynthesis metabolism; Goslim: other_cellular_processes other_metabolic_processes other_physiological_processes	gb:BU547609 /DB_XREF=gi:22930470 /DB_XREF=GM880013A10H01 /CLONE=Gm-r1088-4945 /TID=Gma.7423.1 /CNT=2 /FEA=EST /TIER=ConsEnd /STK=1 /UG=Gma.7423 /UG_TITLE=Glycine max transcribed sequence with weak similarity to protein pir:T46131 (A.thaliana) T46131 4-coumarate-CoA ligase-like protein - Arabidopsis thaliana /REP_ORG=G. max| publicID: BU547609| unigene cluster: Gma.7423| unigeneID: Gma.3578|Transc…
GmaAffx.51816.1.S1_at	23897	Glyma05g36970	Glyma.05g215900	2.77796e-05	0.00454139	11.7811	(A7LHG5) WRKY20 (Fragment) n=1 Tax=Glycine max RepID=A7LHG5_SOYBN |e: 1E-100|NULL|from: Soybase(Uniref)|DNA overlap 92.06%|AA overlap: 70.52%|SeqID: A7LHG5	GO biological_process|regulation_of_transcription,_DNA-dependent defense_response_to_bacterium,_incompatible_interaction positive_regulation_of_transcription regulation_of_defense_response	gb:BE804769 /DB_XREF=gi:10235881 /DB_XREF=ss45d10.y1 /CLONE=GENOME SYSTEMS CLONE ID: Gm-c1061-1676 /TID=GmaAffx.51816.1 /CNT=4 /FEA=EST /TIER=ConsEnd /STK=0 /NOTE=sequence(s) not in UniGene /REP_ORG=G. max| publicID: BE804769| unigene cluster: NULL| unigeneID: Gma.31876|WRKY20 protein|WRKY20| cluster type: NULL| entrez gene: 100127375| swiss prot: A7LHG5| interpro: NULL| transmembrane: NULL|This …
Gma.4526.1.S1_at	9791	Glyma10g05210	Glyma.10g045400	2.88572e-06	0.00154657	11.3845	(Q1T1Z0) Zinc finger, C2H2-type|e: 4e-042|NULL|from: Soybase(Uniprot)|DNA overlap 82.51%|AA overlap: 57.23%|SeqID: Q1T1Z0	GO biological_process|regulation_of_transcription; Goslim: transcription other_cellular_processes other_metabolic_processes other_biological_processes other_physiological_processes	gb:BI967711 /DB_XREF=gi:16342123 /DB_XREF=GM830002B20H09 /CLONE=Gm-r1083-762 /TID=Gma.4526.1 /CNT=5 /FEA=EST /TIER=ConsEnd /STK=2 /UG=Gma.4526 /UG_TITLE=Glycine max transcribed sequence with weak similarity to protein ref:NP_181279.1 (A.thaliana) putative C2H2-type zinc finger protein (Arabidopsis thaliana) /REP_ORG=G. max| publicID: BI967711| unigene cluster: Gma.4526| unigeneID: Gma.4526|Transc…
Gma.1805.1.S1_at	6917	Glyma13g37000	Glyma.13g294200	3.16987e-06	0.00156954	11.1779	unknown protein|e: 9e-008|Arabidopsis thaliana|from: Soybase(TAIR)|DNA overlap NULL%|AA overlap: NULL%|SeqID: AT2G31090	GO biological_process|biological_process_unknown; Goslim: biological_process_unknown	gb:CD395511 /DB_XREF=gi:31310308 /DB_XREF=Gm_ck1554 /TID=Gma.1805.1 /CNT=8 /FEA=EST /TIER=ConsEnd /STK=3 /UG=Gma.1805 /UG_TITLE=Glycine max transcribed sequence with weak similarity to protein ref:NP_565714.1 (A.thaliana) expressed protein (Arabidopsis thaliana) /REP_ORG=G. max| publicID: CD395511| unigene cluster: Gma.1805| unigeneID: Gma.1805|Transcribed locus, moderately similar to NP_00107792…
Gma.11004.1.S1_at	1029	Glyma03g35920	Glyma.03g201000	2.04092e-06	0.0012631	10.9263	(Q8H1B5) Hin1-like protein|e: 4e-056|NULL|from: Soybase(Uniprot)|DNA overlap 62.1%|AA overlap: 51.14%|SeqID: Q8H1B5	GO biological_process|response_to_pathogenic_bacteria defense_response_to_pathogenic_bacteria; Goslim: response_to_stress response_to_abiotic_or_biotic_stimulus	gb:AW102356 /DB_XREF=gi:6072969 /DB_XREF=sd86f07.y1 /CLONE=GENOME SYSTEMS CLONE ID: Gm-c1009-1310 /TID=Gma.11004.1 /CNT=23 /FEA=EST /TIER=ConsEnd /STK=1 /UG=Gma.11004 /UG_TITLE=Glycine max transcribed sequence with weak similarity to protein ref:NP_181142.1 (A.thaliana) similar to harpin-induced protein hin1 from tobacco (Arabidopsis thaliana) /REP_ORG=G. max| publicID: AW102356| unigene cluster:…
Gma.986.1.S1_at	14992	Glyma15g04570	Glyma.15g040700	1.11194e-05	0.00298737	10.8587	(Q4FH86) C2H2 transcription factor|e: 6e-084|NULL|from: Soybase(Uniprot)|DNA overlap 67.1%|AA overlap: 88.95%|SeqID: Q4FH86	GO biological_process|cold_acclimation response_to_cold response_to_heat response_to_light_stimulus response_to_oxidative_stress photosynthetic_acclimation response_to_wounding hyperosmotic_salinity_response response_to_chitin; Goslim: response_to_stress response_to_abiotic_or_biotic_stimulus other_cellular_processes other_metabolic_processes other_physiological_processes other_biological_process…	gb:AI959966 /DB_XREF=gi:5752679 /DB_XREF=sc35g05.x1 /CLONE=GENOME SYSTEMS CLONE ID: Gm-c1014-1137 /TID=Gma.986.1 /CNT=5 /FEA=EST /TIER=ConsEnd /STK=2 /UG=Gma.986 /UG_TITLE=Glycine max transcribed sequence with weak similarity to protein ref:NP_180439.1 (A.thaliana) putative C2H2-type zinc finger protein (Arabidopsis thaliana) /REP_ORG=G. max| publicID: AI959966| unigene cluster: Gma.986| unigeneI…
GmaAffx.30467.1.S1_at	19403	Glyma05g30870	Glyma.05g175000	1.9857e-06	0.0012631	10.7641	glycosyl transferase family 17 protein; similar to glycosyl transferase family 17 protein [Arabidopsis thaliana] (TAIR:AT1G12990.1); similar to unnamed protein product [Vitis vinifera] (GB:CAO42519.1); similar to putative N-acetylglucosaminyltransferase III [Cucumis sativus] (GB:CAF33485.2); similar to beta 1,4 N-acetylglucosaminyltransferase [Populus alba x Populus tremula] (GB:CAI70376.1); cont…	GO biological_process|protein_amino_acid_N-linked_glycosylation; Goslim: protein_metabolism other_cellular_processes other_metabolic_processes other_physiological_processes	gb:BU550595 /DB_XREF=gi:22933456 /DB_XREF=GM880021A20A01 /CLONE=Gm-r1088-7682 /TID=GmaAffx.30467.1 /CNT=3 /FEA=EST /TIER=ConsEnd /STK=1 /NOTE=sequence(s) not in UniGene /REP_ORG=G. max| publicID: BU550595| unigene cluster: NULL| unigeneID: NULL|NULL|NULL| cluster type: NULL| entrez gene: NULL| swiss prot: NULL| interpro: NULL| transmembrane: NULL|This probe set was annotated using the Design Repr…
Gma.1256.1.S1_at	2101	Glyma08g02580	Glyma.08g021900	3.7809e-05	0.00528716	10.3744	(A7LHG5) WRKY20 (Fragment) n=1 Tax=Glycine max RepID=A7LHG5_SOYBN |e: 1E-152|NULL|from: Soybase(Uniref)|DNA overlap 95.15%|AA overlap: 100%|SeqID: A7LHG5	regulation_of_transcription,_DNA-dependent defense_response_to_bacterium,_incompatible_interaction positive_regulation_of_transcription regulation_of_defense_response	gb:BI967912 /DB_XREF=gi:16342317 /DB_XREF=GM830003B22A02 /CLONE=Gm-r1083-796 /TID=Gma.1256.1 /CNT=7 /FEA=EST /TIER=ConsEnd /STK=1 /UG=Gma.1256 /UG_TITLE=Glycine max transcribed sequence with weak similarity to protein ref:NP_192845.1 (A.thaliana) putative protein (Arabidopsis thaliana) /REP_ORG=G. max| publicID: BI967912| unigene cluster: Gma.1256| unigeneID: Gma.20337|WRKY46 protein|WRKY46| clus…
Gma.12031.2.S1_at	1738	Glyma02g04000	Glyma.02g035200	3.19634e-06	0.00156954	10.1574	similar to unknown protein [Arabidopsis thaliana] (TAIR:AT1G70420.1); similar to Os01g0639600 [Oryza sativa (japonica cultivar-group)] (GB:NP_001043675.1); similar to Protein of unknown function DUF1645 [Medicago truncatula] (GB:ABE93113.1); contains InterPro domain Protein of unknown function DUF1645; (InterPro:IPR012442)|e: 1e-039|Arabidopsis thaliana|from: Soybase(TAIR)|DNA overlap NULL%|AA ov…	GO biological_process|biological_process_unknown; Goslim: biological_process_unknown	gb:BU578343 /DB_XREF=gi:23058910 /DB_XREF=sar51f12.y1 /CLONE=SOYBEAN CLONE ID: Gm-c1074-6024 /TID=Gma.12031.2 /CNT=15 /FEA=EST /TIER=ConsEnd /STK=0 /UG=Gma.12031 /UG_TITLE=Glycine max transcribed sequence with weak similarity to protein ref:NP_564988.1 (A.thaliana) expressed protein (Arabidopsis thaliana) /REP_ORG=G. max| publicID: BU578343| unigene cluster: Gma.12031| unigeneID: Gma.12031|Transc…
Gma.5642.1.S1_at	10939	Glyma12g06460	Glyma.12g060700	2.53493e-05	0.00434924	10.157	(Q2HS43) Zinc finger, RING-type; Thioredoxin-related n=1 Tax=Medicago truncatula RepID=Q2HS43_MEDTR |e: 2E-87|NULL|from: Soybase(Uniref)|DNA overlap 55.85%|AA overlap: 80.28%|SeqID: Q2HS43	<none>	gb:AW278080 /DB_XREF=gi:6666621 /DB_XREF=sf39e01.y1 /CLONE=GENOME SYSTEMS CLONE ID: Gm-c1009-2353 /TID=Gma.5642.1 /CNT=4 /FEA=EST /TIER=ConsEnd /STK=0 /UG=Gma.5642 /UG_TITLE=Glycine max transcribed sequences /REP_ORG=G. max| publicID: AW278080| unigene cluster: Gma.5642| unigeneID: Gma.31916|Transcribed locus|NULL| cluster type: est| entrez gene: NULL| swiss prot: NULL| interpro: NULL| transmembr…
GmaAffx.57748.1.S1_at	25233	Glyma02g01250	Glyma.02g009500	2.12572e-05	0.00396087	10.1554	se48e10.y1; Gm-c1017-2179; Length: 578|e: NULL|NULL|from: Soybase(GenBank)|DNA overlap NULL%|AA overlap: NULL%|SeqID: AW306274	<none>	gb:AW306274 /DB_XREF=gi:6718627 /DB_XREF=se48e10.y1 /CLONE=GENOME SYSTEMS CLONE ID: Gm-c1017-2179 /TID=GmaAffx.57748.1 /CNT=5 /FEA=EST /TIER=ConsEnd /STK=0 /NOTE=sequence(s) not in UniGene /REP_ORG=G. max| publicID: AW306274| unigene cluster: NULL| unigeneID: Gma.27492|Transcribed locus|NULL| cluster type: est| entrez gene: NULL| swiss prot: NULL| interpro: NULL| transmembrane: NULL|This probe se…
Gma.12326.1.S1_at	1915	Glyma13g40500	Glyma.13g329900	1.86516e-06	0.0012631	10.0892	sd63f02.y1; Gm-c1008-1012; Length: 422|e: NULL|NULL|from: Soybase(GenBank)|DNA overlap NULL%|AA overlap: NULL%|SeqID: AW100946	<none>	gb:AW100946 /DB_XREF=gi:6071559 /DB_XREF=sd63f02.y1 /CLONE=GENOME SYSTEMS CLONE ID: Gm-c1008-1012 /TID=Gma.12326.1 /CNT=5 /FEA=EST /TIER=ConsEnd /STK=1 /UG=Gma.12326 /UG_TITLE=Glycine max transcribed sequences /REP_ORG=G. max| publicID: AW100946| unigene cluster: Gma.12326| unigeneID: Gma.12326|Transcribed locus|NULL| cluster type: est| entrez gene: NULL| swiss prot: NULL| interpro: NULL| transme…
GmaAffx.2469.1.S1_at	18249	Glyma01g42500	Glyma.01g216000	7.25193e-06	0.00239366	10.0383	(Q1SBA3) Pathogenesis-related transcriptional factor and ERF|e: 5e-006|NULL|from: Soybase(Uniprot)|DNA overlap 64.73%|AA overlap: 36.52%|SeqID: Q1SBA3	GO biological_process|cell_growth gibberellic_acid_biosynthesis regulation_of_timing_of_transition_from_vegetative_to_reproductive_phase; Goslim: developmental_processes other_cellular_processes other_biological_processes other_physiological_processes cell_organization_and_biogenesis other_metabolic_processes	gb:BE659819 /DB_XREF=gi:9985711 /DB_XREF=GM700010B20H7 /CLONE=Gm-r1070-4214 /TID=GmaAffx.2469.1 /CNT=2 /FEA=EST /TIER=ConsEnd /STK=1 /NOTE=sequence(s) not in UniGene /REP_ORG=G. max| publicID: BE659819| unigene cluster: NULL| unigeneID: NULL|NULL|NULL| cluster type: NULL| entrez gene: NULL| swiss prot: NULL| interpro: NULL| transmembrane: NULL|This probe set was annotated using the Design Represe…
GmaAffx.14334.1.S1_at	16064	Glyma02g14260	Glyma.02g128800	3.08229e-06	0.00156954	10.0267	similar to unknown protein [Arabidopsis thaliana] (TAIR:AT1G13520.1); similar to hypothetical protein [Oryza sativa (japonica cultivar-group)] (GB:BAC99700.1); contains InterPro domain Protein of unknown function DUF1262; (InterPro:IPR010683)|e: 5e-030|Arabidopsis thaliana|from: Soybase(TAIR)|DNA overlap NULL%|AA overlap: NULL%|SeqID: AT1G13480	GO biological_process|biological_process_unknown; Goslim: biological_process_unknown	gb:BM177371 /DB_XREF=gi:17400589 /DB_XREF=saj80e05.y1 /CLONE=SOYBEAN CLONE ID: Gm-c1074-2913 /TID=GmaAffx.14334.1 /CNT=1 /FEA=EST /TIER=ConsEnd /STK=0 /NOTE=sequence(s) not in UniGene /REP_ORG=G. max| publicID: BM177371| unigene cluster: NULL| unigeneID: Gma.10523|Transcribed locus, weakly similar to NP_172805.1 unknown protein [Arabidopsis thaliana]|NULL| cluster type: est| entrez gene: NULL| sw…
GmaAffx.82592.1.S1_s_at	32335	Glyma11g16120	Glyma.U017900	1.93133e-05	0.0038166	9.94905	saj38h07.y1; Length: 612|e: NULL|NULL|from: Soybase(GenBank)|DNA overlap NULL%|AA overlap: NULL%|SeqID: BM143058	<none>	gb:BM143058 /DB_XREF=gi:17153125 /DB_XREF=saj38h07.y1 /CLONE=SOYBEAN CLONE ID: Gm-c1066-5341 /TID=GmaAffx.82592.1 /CNT=2 /FEA=EST /TIER=ConsEnd /STK=0 /NOTE=sequence(s) not in UniGene /REP_ORG=G. max| publicID: BM143058| unigene cluster: NULL| unigeneID: Gma.29592|Transcribed locus|NULL| cluster type: est| entrez gene: NULL| swiss prot: NULL| interpro: NULL| transmembrane: NULL|This probe set was…
Gma.8447.1.S1_at	13958	Glyma05g33470	Glyma.U040600	1.81532e-06	0.0012631	9.8732	(Q8S8Z5) Syringolide-induced protein B13-1-1 (Fragment)|e: 0|NULL|from: Soybase(Uniprot)|DNA overlap 87.14%|AA overlap: 94.71%|SeqID: Q8S8Z5	<none>	gb:AB083032.1 /DB_XREF=gi:19911586 /TID=Gma.8447.1 /CNT=7 /FEA=mRNA /TIER=ConsEnd /STK=0 /UG=Gma.8447 /UG_TITLE=Glycine max mRNA for syringolide-induced protein B13-1-1, partial cds. /DEF=Glycine max mRNA for syringolide-induced protein B13-1-1, partial cds. /REP_ORG=G. max| publicID: AB083032.1| unigene cluster: Gma.8447| unigeneID: Gma.33870|syringolide-induced protein B13-1-1|B13-1-1| cluster …
Gma.7861.1.S1_at	13299	Glyma04g08020	Glyma.04g075800	1.1673e-06	0.000940836	9.82517	similar to unknown protein [Arabidopsis thaliana] (TAIR:AT5G57123.1); similar to conserved hypothetical protein [Medicago truncatula] (GB:ABD28467.1); contains domain Glucocorticoid receptor-like (DNA-binding domain) (SSF57716)|e: 8e-026|Arabidopsis thaliana|from: Soybase(TAIR)|DNA overlap NULL%|AA overlap: NULL%|SeqID: AT5G10695	GO biological_process|biological_process_unknown; Goslim: biological_process_unknown	gb:BE190172 /DB_XREF=gi:8669070 /DB_XREF=so08d08.y1 /CLONE=GENOME SYSTEMS CLONE ID: Gm-c1035-2728 /TID=Gma.7861.1 /CNT=10 /FEA=EST /TIER=ConsEnd /STK=0 /UG=Gma.7861 /UG_TITLE=Glycine max transcribed sequence with weak similarity to protein ref:NP_568234.1 (A.thaliana) Expressed protein (Arabidopsis thaliana) /REP_ORG=G. max| publicID: BE190172| unigene cluster: Gma.7861| unigeneID: Gma.7861|Trans…
GmaAffx.88182.1.S1_at	34573	Glyma03g35930	Glyma.03g201100	5.69693e-06	0.00214792	9.82367	(Q8S8Z8) Syringolide-induced protein B13-1-9|e: 5e-064|NULL|from: Soybase(Uniprot)|DNA overlap 52.32%|AA overlap: 70.52%|SeqID: Q8S8Z8	GO biological_process|response_to_pathogen; Goslim: response_to_stress response_to_abiotic_or_biotic_stimulus	gb:BU764353 /DB_XREF=gi:23732391 /DB_XREF=sar99a11.y2 /CLONE=SOYBEAN CLONE ID: Gm-c1080-2326 /TID=GmaAffx.88182.1 /CNT=8 /FEA=EST /TIER=ConsEnd /STK=0 /NOTE=sequence(s) not in UniGene /REP_ORG=G. max| publicID: BU764353| unigene cluster: NULL| unigeneID: Gma.35222|Transcribed locus, weakly similar to NP_181142.1 YLS9 (YELLOW-LEAF-SPECIFIC GENE 9) [Arabidopsis thaliana]|NULL| cluster type: est| en…
Gma.4568.1.A1_at	9835	Glyma17g03390	Glyma.17g030700	5.25141e-05	0.006386	9.82134	putative membrane-anchored cell wall protein|e: 1e-040|Arabidopsis thaliana|from: Soybase(TAIR)|DNA overlap NULL%|AA overlap: NULL%|SeqID: AT4G16120	GO biological_process|biological_process_unknown; Goslim: biological_process_unknown	gb:AW733505 /DB_XREF=gi:7639177 /DB_XREF=sk74e01.y1 /CLONE=GENOME SYSTEMS CLONE ID: Gm-c1016-9841 /TID=Gma.4568.1 /CNT=5 /FEA=EST /TIER=ConsEnd /STK=0 /UG=Gma.4568 /UG_TITLE=Glycine max transcribed sequence with weak similarity to protein ref:NP_567484.1 (A.thaliana) expressed protein (Arabidopsis thaliana) /REP_ORG=G. max| publicID: AW733505| unigene cluster: Gma.4568| unigeneID: Gma.4568|Transc…
GmaAffx.65651.1.S1_at	27265	Glyma13g04780	Glyma.13g067900	3.86938e-06	0.00172766	9.81431	(Q9FQZ3) Avr9/Cf-9 rapidly elicited protein 231 n=1 Tax=Nicotiana tabacum RepID=Q9FQZ3_TOBAC |e: 1E-136|NULL|from: Soybase(Uniref)|DNA overlap 63.76%|AA overlap: 100.85%|SeqID: Q9FQZ3	GO biological_process|carbohydrate_biosynthesis; Goslim: other_cellular_processes other_metabolic_processes other_physiological_processes	gb:CA819824 /DB_XREF=gi:26268761 /DB_XREF=sau76f11.y1 /CLONE=SOYBEAN CLONE ID: Gm-c1071-6814 /TID=GmaAffx.65651.1 /CNT=4 /FEA=EST /TIER=ConsEnd /STK=0 /NOTE=sequence(s) not in UniGene /REP_ORG=G. max| publicID: CA819824| unigene cluster: NULL| unigeneID: Gma.20678|Transcribed locus, weakly similar to NP_189474.2 transferase, transferring hexosyl groups [Arabidopsis thaliana]|NULL| cluster type: e…
Gma.3473.1.S1_at	8613	Glyma03g16410	Glyma.04g108500	2.02349e-07	0.00039271	9.77784	17.6 kDa class I small heat shock protein (HSP17.6B-CI); similar to 17.8 kDa class I heat shock protein (HSP17.8-CI) [Arabidopsis thaliana] (TAIR:AT1G07400.1); similar to 17.5 kDa class I heat shock protein [Carica papaya] (GB:AAR25848.1); contains InterPro domain HSP20-like chaperone (InterPro:IPR008978); contains InterPro domain Heat shock protein Hsp20 (InterPro:IPR002068)|e: 4e-020|Arabidopsi…	GO biological_process|response_to_heat response_to_oxidative_stress; Goslim: response_to_stress response_to_abiotic_or_biotic_stimulus other_cellular_processes other_metabolic_processes other_physiological_processes	gb:BQ628660 /DB_XREF=gi:21676309 /DB_XREF=sao68g12.y1 /CLONE=SOYBEAN CLONE ID: Gm-c1073-4536 /TID=Gma.3473.1 /CNT=7 /FEA=EST /TIER=ConsEnd /STK=0 /UG=Gma.3473 /UG_TITLE=Glycine max transcribed sequence with weak similarity to protein ref:NP_175759.1 (A.thaliana) 17.6 kDa heat shock protein (AA 1-156) (Arabidopsis thaliana) /REP_ORG=G. max| publicID: BQ628660| unigene cluster: Gma.3473| unigeneID:…
GmaAffx.60971.1.S1_at	26075	Glyma07g39650	Glyma.07g266500	1.37331e-07	0.000317303	9.73759	Member of GRAS gene family. Semi-dominant mutant has a reduced response to far-red light and appears to act early in the phytochrome A signaling pathway.|e: 1e-086|Arabidopsis thaliana|from: Soybase(TAIR)|DNA overlap NULL%|AA overlap: NULL%|SeqID: AT5G48150	GO biological_process|photomorphogenesis; Goslim: developmental_processes response_to_abiotic_or_biotic_stimulus	gb:BG725747 /DB_XREF=gi:14009143 /DB_XREF=sae40d09.y1 /CLONE=GENOME SYSTEMS CLONE ID: Gm-c1051-7482 /TID=GmaAffx.60971.1 /CNT=7 /FEA=EST /TIER=ConsEnd /STK=0 /NOTE=sequence(s) not in UniGene /REP_ORG=G. max| publicID: BG725747| unigene cluster: NULL| unigeneID: Gma.27538|Transcribed locus, weakly similar to NP_178566.1 SCL21 (SCARECROW-LIKE 21); transcription factor [Arabidopsis thaliana]|NULL| c…
GmaAffx.81783.1.S1_at	32054	Glyma17g05660	Glyma.17g048900	3.25547e-05	0.00498029	9.70413	protein kinase, putative; similar to kinase [Arabidopsis thaliana] (TAIR:AT5G35580.1); similar to unnamed protein product [Vitis vinifera] (GB:CAO65243.1); contains InterPro domain Protein kinase, core; (InterPro:IPR000719); contains InterPro domain Protein kinase-like (InterPro:IPR011009); contains InterPro domain Tyrosine protein kinase; (InterPro:IPR001245)|e: 5e-163|Arabidopsis thaliana|from:…	GO biological_process|protein_amino_acid_phosphorylation; Goslim: protein_metabolism other_cellular_processes other_metabolic_processes other_physiological_processes	gb:AW101961 /DB_XREF=gi:6072574 /DB_XREF=sd81c09.y1 /CLONE=GENOME SYSTEMS CLONE ID: Gm-c1009-809 /TID=GmaAffx.81783.1 /CNT=5 /FEA=EST /TIER=ConsEnd /STK=0 /NOTE=sequence(s) not in UniGene /REP_ORG=G. max| publicID: AW101961| unigene cluster: NULL| unigeneID: Gma.24781|Transcribed locus, moderately similar to NP_178651.1 ATP binding / kinase/ protein kinase/ protein serine/threonine kinase/ protei…
Gma.12031.2.S1_x_at	1739	Glyma02g04000	Glyma.02g035200	1.17774e-05	0.00302813	9.69388	similar to unknown protein [Arabidopsis thaliana] (TAIR:AT1G70420.1); similar to Os01g0639600 [Oryza sativa (japonica cultivar-group)] (GB:NP_001043675.1); similar to Protein of unknown function DUF1645 [Medicago truncatula] (GB:ABE93113.1); contains InterPro domain Protein of unknown function DUF1645; (InterPro:IPR012442)|e: 1e-039|Arabidopsis thaliana|from: Soybase(TAIR)|DNA overlap NULL%|AA ov…	GO biological_process|biological_process_unknown; Goslim: biological_process_unknown	gb:BU578343 /DB_XREF=gi:23058910 /DB_XREF=sar51f12.y1 /CLONE=SOYBEAN CLONE ID: Gm-c1074-6024 /TID=Gma.12031.2 /CNT=15 /FEA=EST /TIER=ConsEnd /STK=0 /UG=Gma.12031 /UG_TITLE=Glycine max transcribed sequence with weak similarity to protein ref:NP_564988.1 (A.thaliana) expressed protein (Arabidopsis thaliana) /REP_ORG=G. max| publicID: BU578343| unigene cluster: Gma.12031| unigeneID: Gma.12031|Transc…
GmaAffx.87547.2.S1_at	34293	Glyma11g13810	Glyma.11g129600	6.61125e-07	0.000716032	9.68483	(Q1RYZ9) Glycoside hydrolase, family 1|e: 9e-082|NULL|from: Soybase(Uniprot)|DNA overlap 87.98%|AA overlap: 54.42%|SeqID: Q1RYZ9	GO biological_process|carbohydrate_metabolism; Goslim: other_metabolic_processes	gb:BQ080473 /DB_XREF=gi:19935521 /DB_XREF=san33g03.y1 /CLONE=SOYBEAN CLONE ID: Gm-c1084-5694 /TID=GmaAffx.87547.2 /CNT=5 /FEA=EST /TIER=ConsEnd /STK=0 /NOTE=sequence(s) not in UniGene /REP_ORG=G. max| publicID: BQ080473| unigene cluster: NULL| unigeneID: Gma.29550|Transcribed locus, weakly similar to NP_001053070.1 Os04g0474800 [Oryza sativa (japonica cultivar-group)]|NULL| cluster type: est| ent…
GmaAffx.73842.2.S1_at	29488	Glyma05g36970	Glyma.05g215900	1.10645e-05	0.00298737	9.608	(A7LHG5) WRKY20 (Fragment) n=1 Tax=Glycine max RepID=A7LHG5_SOYBN |e: 1E-152|NULL|from: Soybase(Uniref)|DNA overlap 95.15%|AA overlap: 100%|SeqID: A7LHG5	GO biological_process|regulation_of_transcription,_DNA-dependent defense_response_to_bacterium,_incompatible_interaction positive_regulation_of_transcription regulation_of_defense_response	gb:BM144029 /DB_XREF=gi:17154096 /DB_XREF=saj51e12.y1 /CLONE=SOYBEAN CLONE ID: Gm-c1072-3288 /TID=GmaAffx.73842.2 /CNT=2 /FEA=EST /TIER=ConsEnd /STK=0 /NOTE=sequence(s) not in UniGene /REP_ORG=G. max| publicID: BM144029| unigene cluster: NULL| unigeneID: Gma.20337|WRKY46 protein|WRKY46| cluster type: NULL| entrez gene: 100127390| swiss prot: A7LHI3| interpro: NULL| transmembrane: NULL|This probe …
GmaAffx.76107.1.S1_at	30124	Glyma17g03390	Glyma.17g030700	4.01258e-05	0.00550175	9.33429	Involved in successfully establishing tip growth in root hairs.|e: 5e-093|Arabidopsis thaliana|from: Soybase(TAIR)|DNA overlap NULL%|AA overlap: NULL%|SeqID: AT5G49270	GO biological_process|root_hair_cell_differentiation; Goslim: developmental_processes other_cellular_processes	gb:BE020159 /DB_XREF=gi:8282598 /DB_XREF=sm41h05.y1 /CLONE=GENOME SYSTEMS CLONE ID: Gm-c1028-6514 /TID=GmaAffx.76107.1 /CNT=5 /FEA=EST /TIER=ConsEnd /STK=0 /NOTE=sequence(s) not in UniGene /REP_ORG=G. max| publicID: BE020159| unigene cluster: NULL| unigeneID: Gma.25398|Transcribed locus, moderately similar to NP_567484.1 ATSEB1 [Arabidopsis thaliana]|NULL| cluster type: est| entrez gene: NULL| sw…
GmaAffx.18779.1.S1_at	17046	Glyma19g34490	Glyma.19g162200	7.14004e-06	0.00239366	9.25334	GM830002B10A03; Length: 368|e: NULL|NULL|from: Soybase(GenBank)|DNA overlap NULL%|AA overlap: NULL%|SeqID: BI967570	<none>	gb:BI967570 /DB_XREF=gi:16341975 /DB_XREF=GM830002B10A03 /CLONE=Gm-r1083-413 /TID=GmaAffx.18779.1 /CNT=3 /FEA=EST /TIER=ConsEnd /STK=1 /NOTE=sequence(s) not in UniGene /REP_ORG=G. max| publicID: BI967570| unigene cluster: NULL| unigeneID: Gma.27239|Transcribed locus|NULL| cluster type: est| entrez gene: NULL| swiss prot: NULL| interpro: NULL| transmembrane: NULL|This probe set was annotated using…
GmaAffx.51786.1.S1_s_at	23889	Glyma17g07260	Glyma.17g065200	1.12539e-05	0.00300025	9.24204	(Q8S902) Syringolide-induced protein 19-1-5|e: 3e-020|NULL|from: Soybase(Uniprot)|DNA overlap 36.77%|AA overlap: 100%|SeqID: Q8S902	GO biological_process|response_to_cold cell_wall_organization_and_biogenesis_(sensu_Magnoliophyta); Goslim: response_to_stress response_to_abiotic_or_biotic_stimulus cell_organization_and_biogenesis	gb:BU761090 /DB_XREF=gi:23726212 /DB_XREF=sas62h08.y1 /CLONE=SOYBEAN CLONE ID: Gm-c1023-5368 /TID=GmaAffx.51786.1 /CNT=1 /FEA=EST /TIER=ConsEnd /STK=0 /NOTE=sequence(s) not in UniGene /REP_ORG=G. max| publicID: BU761090| unigene cluster: NULL| unigeneID: Gma.25544|syringolide-induced protein 19-1-5|19-1-5| cluster type: full length| entrez gene: 547479| swiss prot: Q8S902| interpro: NULL| transme…
GmaAffx.37013.1.S1_at	20625			2.69249e-05	0.00450799	9.22327	similar to unknown protein [Arabidopsis thaliana] (TAIR:AT2G46490.1)|e: 4e-018|Arabidopsis thaliana|from: Soybase(TAIR)|DNA overlap NULL%|AA overlap: NULL%|SeqID: AT5G35110	GO biological_process|biological_process_unknown; Goslim: biological_process_unknown	gb:AW349979 /DB_XREF=gi:6847689 /DB_XREF=GM210006B20C12 /CLONE=Gm-r1021-2064 /TID=GmaAffx.37013.1 /CNT=4 /FEA=EST /TIER=ConsEnd /STK=1 /NOTE=sequence(s) not in UniGene /REP_ORG=G. max| publicID: AW349979| unigene cluster: NULL| unigeneID: Gma.17264|Transcribed locus|NULL| cluster type: est| entrez gene: NULL| swiss prot: NULL| interpro: NULL| transmembrane: NULL|This probe set was annotated using…
GmaAffx.75438.1.S1_at	29948	Glyma17g13820	Glyma.17g128900	3.69205e-07	0.000533157	9.20511	sd85e09.y1; Gm-c1009-1217; Length: 271|e: NULL|NULL|from: Soybase(GenBank)|DNA overlap NULL%|AA overlap: NULL%|SeqID: AW102270	<none>	gb:AW102270 /DB_XREF=gi:6072883 /DB_XREF=sd85e09.y1 /CLONE=GENOME SYSTEMS CLONE ID: Gm-c1009-1217 /TID=GmaAffx.75438.1 /CNT=1 /FEA=EST /TIER=ConsEnd /STK=0 /NOTE=sequence(s) not in UniGene /REP_ORG=G. max| publicID: AW102270| unigene cluster: NULL| unigeneID: Gma.25633|Transcribed locus, weakly similar to NP_001065531.1 Os11g0105000 [Oryza sativa (japonica cultivar-group)]|NULL| cluster type: est…
GmaAffx.12883.1.S1_at	15687	Glyma17g33890	Glyma.17g222300	3.78334e-05	0.00528716	9.19524	(A7LHH1) WRKY30 (Fragment) n=1 Tax=Glycine max RepID=A7LHH1_SOYBN |e: 1E-103|NULL|from: Soybase(Uniref)|DNA overlap 98.9%|AA overlap: 100%|SeqID: A7LHH1	GO biological_process|response_to_wounding regulation_of_transcription,_DNA-dependent response_to_salicylic_acid_stimulus defense_response_to_bacterium regulation_of_defense_response_to_virus_by_host response_to_chitin defense_response_to_fungus regulation_of_defense_response regulation_of_defense_response	gb:BE820675 /DB_XREF=gi:10252909 /DB_XREF=GM700013A10C5 /CLONE=Gm-r1070-5097 /TID=GmaAffx.12883.1 /CNT=3 /FEA=EST /TIER=ConsEnd /STK=1 /NOTE=sequence(s) not in UniGene /REP_ORG=G. max| publicID: BE820675| unigene cluster: NULL| unigeneID: Gma.25191|Transcribed locus|NULL| cluster type: est| entrez gene: NULL| swiss prot: NULL| interpro: NULL| transmembrane: NULL|This probe set was annotated using…
GmaAffx.84301.1.S1_at	33008	Glyma17g05660	Glyma.17g048900	2.26777e-05	0.00414605	9.14642	sb32e03.y1; Gm-c1012-149; Length: 425|e: NULL|NULL|from: Soybase(GenBank)|DNA overlap NULL%|AA overlap: NULL%|SeqID: AI736707	<none>	gb:AI736707 /DB_XREF=gi:5058231 /DB_XREF=sb32e03.y1 /CLONE=GENOME SYSTEMS CLONE ID: Gm-c1012-149 /TID=GmaAffx.84301.1 /CNT=1 /FEA=EST /TIER=ConsEnd /STK=0 /NOTE=sequence(s) not in UniGene /REP_ORG=G. max| publicID: AI736707| unigene cluster: NULL| unigeneID: NULL|NULL|NULL| cluster type: NULL| entrez gene: NULL| swiss prot: NULL| interpro: NULL| transmembrane: NULL|This probe set was annotated us…
GmaAffx.92757.1.S1_s_at	36953	Glyma02g04000	Glyma.02g035200	4.0624e-06	0.00175991	9.13823	similar to unknown protein [Arabidopsis thaliana] (TAIR:AT1G70420.1); similar to Os01g0639600 [Oryza sativa (japonica cultivar-group)] (GB:NP_001043675.1); similar to Protein of unknown function DUF1645 [Medicago truncatula] (GB:ABE93113.1); contains InterPro domain Protein of unknown function DUF1645; (InterPro:IPR012442)|e: 2e-029|Arabidopsis thaliana|from: Soybase(TAIR)|DNA overlap NULL%|AA ov…	GO biological_process|biological_process_unknown; Goslim: biological_process_unknown	gb:CF808482 /DB_XREF=gi:37996893 /DB_XREF=psHB036xA01f /CLONE=sHB036A01 /TID=GmaAffx.92757.1 /CNT=2 /FEA=EST /TIER=ConsEnd /STK=0 /NOTE=sequence(s) not in UniGene /REP_ORG=G. max| publicID: CF808482| unigene cluster: NULL| unigeneID: Gma.12031|Transcribed locus, weakly similar to NP_564988.1 unknown protein [Arabidopsis thaliana]|NULL| cluster type: est| entrez gene: NULL| swiss prot: NULL| inter…
Gma.11888.1.S1_at	1656	Glyma10g31240	Glyma.10g169300	1.22371e-05	0.0030977	8.77505	MEE66 (maternal effect embryo arrest 66); Identical to F-box protein At2g02240 [Arabidopsis Thaliana] (GB:Q3E6P4); similar to ATPP2-B2 (Phloem protein 2-B2), carbohydrate binding [Arabidopsis thaliana] (TAIR:AT2G02250.1); similar to unnamed protein product [Vitis vinifera] (GB:CAO17186.1); contains InterPro domain Cyclin-like F-box (InterPro:IPR001810)|e: 6e-049|Arabidopsis thaliana|from: Soybase…	GO biological_process|biological_process_unknown; Goslim: biological_process_unknown	gb:CD414547 /DB_XREF=gi:31472519 /DB_XREF=Gm_ck46712 /TID=Gma.11888.1 /CNT=10 /FEA=EST /TIER=ConsEnd /STK=1 /UG=Gma.11888 /UG_TITLE=Glycine max transcribed sequence with weak similarity to protein ref:NP_178341.1 (A.thaliana) putative phloem-specific lectin (Arabidopsis thaliana) /REP_ORG=G. max| publicID: CD414547| unigene cluster: Gma.11888| unigeneID: Gma.11888|Transcribed locus, weakly simila…
Gma.12254.1.A1_at	1880	Glyma15g01820	Glyma.15g015100	2.03961e-07	0.00039271	8.404	Encodes a receptor-like protein kinase. Naming convention from Chen et al 2003 (PMID 14756307)|e: 2e-043|Arabidopsis thaliana|from: Soybase(TAIR)|DNA overlap NULL%|AA overlap: NULL%|SeqID: AT4G23180	GO biological_process|protein_amino_acid_phosphorylation; Goslim: protein_metabolism other_cellular_processes other_metabolic_processes other_physiological_processes	gb:BE058510 /DB_XREF=gi:8402876 /DB_XREF=sn17b07.y1 /CLONE=GENOME SYSTEMS CLONE ID: Gm-c1016-11726 /TID=Gma.12254.1 /CNT=4 /FEA=EST /TIER=ConsEnd /STK=0 /UG=Gma.12254 /UG_TITLE=Glycine max transcribed sequence with weak similarity to protein pir:T04835 (A.thaliana) T04835 probable serinethreonine-specific protein kinase (EC 2.7.1.-) F21P8.70 - Arabidopsis thaliana /REP_ORG=G. max| publicID: BE058…
GmaAffx.92827.1.S1_at	37002	Glyma11g31310	Glyma.11g198300	2.74458e-05	0.00451815	8.3499	AMP-dependent synthetase and ligase family protein; similar to 4-coumarate--CoA ligase, putative / 4-coumaroyl-CoA synthase, putative [Arabidopsis thaliana] (TAIR:AT4G05160.1); similar to unnamed protein product [Vitis vinifera] (GB:CAO62798.1); similar to putative acyl-CoA synthetase [Capsicum annuum] (GB:AAL29212.1); similar to unnamed protein product [Vitis vinifera] (GB:CAO15468.1); contains …	GO biological_process|flavonoid_biosynthesis metabolism; Goslim: other_cellular_processes other_metabolic_processes other_physiological_processes	gb:CF808552 /DB_XREF=gi:37996963 /DB_XREF=psHB036xO17f /CLONE=sHB036O17 /TID=GmaAffx.92827.1 /CNT=1 /FEA=EST /TIER=ConsEnd /STK=0 /NOTE=sequence(s) not in UniGene /REP_ORG=G. max| publicID: CF808552| unigene cluster: NULL| unigeneID: Gma.3578|Transcribed locus, moderately similar to NP_190468.1 AMP binding / catalytic [Arabidopsis thaliana]|NULL| cluster type: est| entrez gene: NULL| swiss prot: …
GmaAffx.32304.1.S1_s_at	19686	Glyma01g04360	no correspondence	9.30095e-05	0.00903284	8.25386	sc41g11.y1; Gm-c1014-1725; Length: 239|e: NULL|NULL|from: Soybase(GenBank)|DNA overlap NULL%|AA overlap: NULL%|SeqID: BI945652	<none>	gb:BI945652 /DB_XREF=gi:16283629 /DB_XREF=sc41g11.y1 /CLONE=GENOME SYSTEMS CLONE ID: Gm-c1014-1725 /TID=GmaAffx.32304.1 /CNT=1 /FEA=EST /TIER=ConsEnd /STK=0 /NOTE=sequence(s) not in UniGene /REP_ORG=G. max| publicID: BI945652| unigene cluster: NULL| unigeneID: Gma.1944|matrix metalloproteinase MMP2|MMP2| cluster type: full length| entrez gene: 548001| swiss prot: Q93Z89| interpro: NULL| transmemb…
Gma.17396.2.S1_at	6168	Glyma02g16710	Glyma.02g148200	7.98791e-05	0.00823984	8.14808	(Q1S7J2) Peptidase aspartic, catalytic|e: 6e-074|NULL|from: Soybase(Uniprot)|DNA overlap 85.86%|AA overlap: 78.31%|SeqID: Q1S7J2	GO biological_process|biological_process_unknown; Goslim: biological_process_unknown	gb:CA851635 /DB_XREF=gi:33388428 /DB_XREF=D15H06_O18_15.ab1 /CLONE=D15H06 /TID=Gma.17396.2 /CNT=5 /FEA=EST /TIER=ConsEnd /STK=0 /UG=Gma.17396 /UG_TITLE=Glycine max transcribed sequence with weak similarity to protein ref:NP_171821.1 (A.thaliana) unknown protein (Arabidopsis thaliana) /REP_ORG=G. max| publicID: CA851635| unigene cluster: Gma.17396| unigeneID: Gma.31640|Transcribed locus, moderatel…
Gma.16733.2.S1_at	5542	Glyma14g11920	Glyma.14g102900	1.89753e-05	0.00380138	8.12152	(Q1SZ89) WRKY DNA-binding domain, putative|e: 5e-060|NULL|from: Soybase(Uniprot)|DNA overlap 62.37%|AA overlap: 69.94%|SeqID: Q1SZ89	GO biological_process| regulation_of_transcription,_DNA-dependent regulation_of_transcription; Goslim: transcription other_cellular_processes other_metabolic_processes other_biological_processes other_physiological_processes	gb:BE803290 /DB_XREF=gi:10234402 /DB_XREF=sr54c12.y1 /CLONE=GENOME SYSTEMS CLONE ID: Gm-c1051-1871 /TID=Gma.16733.2 /CNT=7 /FEA=EST /TIER=ConsEnd /STK=0 /UG=Gma.16733 /UG_TITLE=Glycine max transcribed sequence with weak similarity to protein ref:NP_178199.1 (A.thaliana) transcription factor, putative (Arabidopsis thaliana) /REP_ORG=G. max| publicID: BE803290| unigene cluster: Gma.16733| unigeneID…
GmaAffx.20973.1.S1_at	17491			1.17574e-05	0.00302813	8.06768	sf51c09.y1; Gm-c1009-3497; Length: 286|e: NULL|NULL|from: Soybase(GenBank)|DNA overlap NULL%|AA overlap: NULL%|SeqID: AW306984	<none>	gb:AW306984 /DB_XREF=gi:6719337 /DB_XREF=sf51c09.y1 /CLONE=GENOME SYSTEMS CLONE ID: Gm-c1009-3497 /TID=GmaAffx.20973.1 /CNT=1 /FEA=EST /TIER=ConsEnd /STK=0 /NOTE=sequence(s) not in UniGene /REP_ORG=G. max| publicID: AW306984| unigene cluster: NULL| unigeneID: NULL|NULL|NULL| cluster type: NULL| entrez gene: NULL| swiss prot: NULL| interpro: NULL| transmembrane: NULL|This probe set was annotated u…
GmaAffx.79054.1.S1_at	31162	Glyma02g37060	Glyma.02g208200	3.56705e-05	0.00523836	7.9447	phosphate-responsive protein, putative (EXO); similar to PHI-1 (PHOSPHATE-INDUCED 1) [Arabidopsis thaliana] (TAIR:AT1G35140.1); similar to unknown [Populus trichocarpa] (GB:ABK93831.1); contains InterPro domain Phosphate-induced protein 1 conserved region (InterPro:IPR006766)|e: 1e-122|Arabidopsis thaliana|from: Soybase(TAIR)|DNA overlap NULL%|AA overlap: NULL%|SeqID: AT4G08950	GO biological_process|biological_process_unknown; Goslim: biological_process_unknown	gb:CA938684 /DB_XREF=gi:27427164 /DB_XREF=sav36d05.y1 /CLONE=SOYBEAN CLONE ID: Gm-c1023-6321 /TID=GmaAffx.79054.1 /CNT=23 /FEA=EST /TIER=ConsEnd /STK=0 /NOTE=sequence(s) not in UniGene /REP_ORG=G. max| publicID: CA938684| unigene cluster: NULL| unigeneID: Gma.24610|Transcribed locus, moderately similar to NP_174746.1 PHI-1 (PHOSPHATE-INDUCED 1) [Arabidopsis thaliana]|NULL| cluster type: est| entr…
Gma.5622.1.S1_at	10916	Glyma10g01300	Glyma.10g010100	4.97004e-05	0.006182	7.86478	sac21d01.y1; Gm-c1051-2857; Length: 863|e: NULL|NULL|from: Soybase(GenBank)|DNA overlap NULL%|AA overlap: NULL%|SeqID: BG363493	<none>	gb:BG363493 /DB_XREF=gi:13252590 /DB_XREF=sac21d01.y1 /CLONE=GENOME SYSTEMS CLONE ID: Gm-c1051-2857 /TID=Gma.5622.1 /CNT=10 /FEA=EST /TIER=ConsEnd /STK=0 /UG=Gma.5622 /UG_TITLE=Glycine max transcribed sequence with weak similarity to protein ref:NP_563653.1 (A.thaliana) unknown protein (Arabidopsis thaliana) /REP_ORG=G. max| publicID: BG363493| unigene cluster: Gma.5622| unigeneID: Gma.5622|Trans…
GmaAffx.51181.1.S1_at	23704	Glyma11g18770	Glyma.11g182000	3.3501e-06	0.00157867	7.82897	ANAC090 (Arabidopsis NAC domain containing protein 90); transcription factor; Identical to NAC domain-containing protein 90 [Arabidopsis Thaliana] (GB:Q9FMR3); similar to ANAC061 (Arabidopsis NAC domain containing protein 61) [Arabidopsis thaliana] (TAIR:AT3G44350.2); similar to unnamed protein product [Vitis vinifera] (GB:CAO48713.1); contains InterPro domain No apical meristem (NAM) protein; (I…	GO biological_process|development regulation_of_transcription; Goslim: developmental_processes transcription other_cellular_processes other_metabolic_processes other_biological_processes other_physiological_processes	gb:BM886486 /DB_XREF=gi:19270230 /DB_XREF=sam17c01.y1 /CLONE=SOYBEAN CLONE ID: Gm-c1068-5089 /TID=GmaAffx.51181.1 /CNT=1 /FEA=EST /TIER=ConsEnd /STK=0 /NOTE=sequence(s) not in UniGene /REP_ORG=G. max| publicID: BM886486| unigene cluster: NULL| unigeneID: Gma.18780|Transcribed locus, weakly similar to NP_197630.1 ANAC090; transcription factor [Arabidopsis thaliana]|NULL| cluster type: est| entrez …
Gma.3285.1.S1_at	8455	Glyma01g32070	Glyma.01g129100	1.4637e-06	0.00115291	7.81974	Identical to Protein At5g01750 [Arabidopsis Thaliana] (GB:Q9LZX1;GB:Q8LEK9); similar to unknown protein [Arabidopsis thaliana] (TAIR:AT3G11740.1); similar to Protein of unknown function DUF567 [Medicago truncatula] (GB:ABE88870.1); contains InterPro domain Protein of unknown function DUF567; (InterPro:IPR007612); Identical to Protein At5g01750 [Arabidopsis Thaliana] (GB:Q9LZX1;GB:Q8LEK9); similar…	GO biological_process|biological_process_unknown; Goslim: biological_process_unknown	gb:CF920436 /DB_XREF=gi:38191230 /DB_XREF=gmrhRww3-14_C03_1_027 /TID=Gma.3285.1 /CNT=3 /FEA=EST /TIER=ConsEnd /STK=1 /UG=Gma.3285 /UG_TITLE=Glycine max transcribed sequence with weak similarity to protein pir:T48196 (A.thaliana) T48196 hypothetical protein T20L15.20 - Arabidopsis thaliana /REP_ORG=G. max| publicID: CF920436| unigene cluster: Gma.3285| unigeneID: Gma.3285|Transcribed locus, weakly…
GmaAffx.22131.1.S1_at	17722	Glyma11g35330	Glyma.11g230300	1.38226e-05	0.00335006	7.51752	(Q75IL7) Hypothetical protein P0683F12.12|e: 4e-024|NULL|from: Soybase(Uniprot)|DNA overlap 58.36%|AA overlap: 51.24%|SeqID: Q75IL7	GO biological_process|protein_amino_acid_phosphorylation; Goslim: protein_metabolism other_cellular_processes other_metabolic_processes other_physiological_processes	gb:AW432908 /DB_XREF=gi:6964215 /DB_XREF=sh99f06.y1 /CLONE=GENOME SYSTEMS CLONE ID: Gm-c1016-8316 /TID=GmaAffx.22131.1 /CNT=4 /FEA=EST /TIER=ConsEnd /STK=0 /NOTE=sequence(s) not in UniGene /REP_ORG=G. max| publicID: AW432908| unigene cluster: NULL| unigeneID: Gma.25202|Transcribed locus, weakly similar to NP_191154.1 kinase [Arabidopsis thaliana]|NULL| cluster type: est| entrez gene: NULL| swiss …
Gma.4336.1.S1_at	9559	Glyma12g05320	Glyma.12g049300	9.82955e-06	0.00281544	7.44418	(Q1SQV6) Hypothetical protein|e: 5e-020|NULL|from: Soybase(Uniprot)|DNA overlap 39.47%|AA overlap: 71.25%|SeqID: Q1SQV6	GO biological_process|biological_process_unknown; Goslim: biological_process_unknown	gb:BQ079907 /DB_XREF=gi:19934877 /DB_XREF=san40f07.y1 /CLONE=SOYBEAN CLONE ID: Gm-c1084-6421 /TID=Gma.4336.1 /CNT=20 /FEA=EST /TIER=ConsEnd /STK=0 /UG=Gma.4336 /UG_TITLE=Glycine max transcribed sequences /REP_ORG=G. max| publicID: BQ079907| unigene cluster: Gma.4336| unigeneID: Gma.4336|Transcribed locus|NULL| cluster type: est| entrez gene: NULL| swiss prot: NULL| interpro: NULL| transmembrane: …
GmaAffx.1338.1.S1_at	15910	Glyma02g35210	Glyma.02g195300	2.96526e-05	0.00469265	7.33811	(Q9ZSD5) Syntaxin-related protein Nt-syr1 n=1 Tax=Nicotiana tabacum RepID=Q9ZSD5_TOBAC |e: 4E-91|NULL|from: Soybase(Uniref)|DNA overlap 61.19%|AA overlap: 94.67%|SeqID: Q9ZSD5	GO biological_process|defense_response intracellular_protein_transport membrane_fusion protein_targeting_to_membrane response_to_fungus jasmonic_acid_mediated_signaling_pathway salicylic_acid_mediated_signaling_pathway response_to_abscisic_acid_stimulus response_to_abscisic_acid_stimulus defense_response_to_fungus negative_regulation_of_cellular_defense_response negative_regulation_of_defense_res…	gb:BI967589 /DB_XREF=gi:16341994 /DB_XREF=GM830002B10C03 /CLONE=Gm-r1083-509 /TID=GmaAffx.1338.1 /CNT=2 /FEA=EST /TIER=ConsEnd /STK=1 /NOTE=sequence(s) not in UniGene /REP_ORG=G. max| publicID: BI967589| unigene cluster: NULL| unigeneID: NULL|NULL|NULL| cluster type: NULL| entrez gene: NULL| swiss prot: NULL| interpro: NULL| transmembrane: NULL|This probe set was annotated using the Design Repres…
Gma.10523.1.A1_at	451	Glyma02g14260	Glyma.02g128800	1.94555e-05	0.0038166	7.3079	similar to unknown protein [Arabidopsis thaliana] (TAIR:AT1G13520.1); similar to hypothetical protein [Oryza sativa (japonica cultivar-group)] (GB:BAC99700.1); contains InterPro domain Protein of unknown function DUF1262; (InterPro:IPR010683)|e: 9e-037|Arabidopsis thaliana|from: Soybase(TAIR)|DNA overlap NULL%|AA overlap: NULL%|SeqID: AT1G13480	GO biological_process|biological_process_unknown; Goslim: biological_process_unknown	gb:BG550873 /DB_XREF=gi:13562653 /DB_XREF=sad30c01.y1 /CLONE=GENOME SYSTEMS CLONE ID: Gm-c1074-1657 /TID=Gma.10523.1 /CNT=2 /FEA=EST /TIER=ConsEnd /STK=0 /UG=Gma.10523 /UG_TITLE=Glycine max transcribed sequence with weak similarity to protein ref:NP_172807.1 (A.thaliana) hypothetical protein (Arabidopsis thaliana) /REP_ORG=G. max| publicID: BG550873| unigene cluster: Gma.10523| unigeneID: Gma.105…
Gma.17786.1.S1_at	6596	Glyma04g40450	Glyma.04G226700	4.72145e-06	0.00190272	7.26255	(Q1SXG6) No apical meristem (NAM) protein|e: 1e-109|NULL|from: Soybase(Uniprot)|DNA overlap 46.65%|AA overlap: 64.15%|SeqID: Q1SXG6	GO biological_process|development regulation_of_transcription; Goslim: developmental_processes transcription other_cellular_processes other_metabolic_processes other_biological_processes other_physiological_processes	gb:AW309555 /DB_XREF=gi:6725156 /DB_XREF=sf21b01.x1 /CLONE=GENOME SYSTEMS CLONE ID: Gm-c1028-578 /TID=Gma.17786.1 /CNT=10 /FEA=EST /TIER=ConsEnd /STK=1 /UG=Gma.17786 /UG_TITLE=Glycine max transcribed sequence with weak similarity to protein pir:T04663 (A.thaliana) T04663 hypothetical protein F8D20.90 - Arabidopsis thaliana /REP_ORG=G. max| publicID: AW309555| unigene cluster: Gma.17786| unigeneID…
GmaAffx.92099.1.S1_at	36561	Glyma01g32070	Glyma.01g129100	1.51889e-05	0.003469	7.22086	Identical to Protein At5g01750 [Arabidopsis Thaliana] (GB:Q9LZX1;GB:Q8LEK9); similar to unknown protein [Arabidopsis thaliana] (TAIR:AT3G11740.1); similar to Protein of unknown function DUF567 [Medicago truncatula] (GB:ABE88870.1); contains InterPro domain Protein of unknown function DUF567; (InterPro:IPR007612); Identical to Protein At5g01750 [Arabidopsis Thaliana] (GB:Q9LZX1;GB:Q8LEK9); similar…	GO biological_process|biological_process_unknown; Goslim: biological_process_unknown	gb:CF807824 /DB_XREF=gi:37996235 /DB_XREF=psHB028xK13f /CLONE=sHB028K13 /TID=GmaAffx.92099.1 /CNT=2 /FEA=EST /TIER=ConsEnd /STK=0 /NOTE=sequence(s) not in UniGene /REP_ORG=G. max| publicID: CF807824| unigene cluster: NULL| unigeneID: Gma.3285|Transcribed locus, weakly similar to NP_850751.1 unknown protein [Arabidopsis thaliana]|NULL| cluster type: est| entrez gene: NULL| swiss prot: NULL| interp…
GmaAffx.25321.1.S1_s_at	18363	Glyma04g04250	Glyma.04g040200	6.99886e-06	0.00237808	7.19496	(Q00M86) N-hydroxycinnamoyl/benzoyltransferase 4 n=1 Tax=Glycine max RepID=Q00M86_SOYBN |e: 0|NULL|from: Soybase(Uniref)|DNA overlap 100%|AA overlap: 100%|SeqID: Q00M86	GO biological_process|biological_process_unknown; Goslim: biological_process_unknown	gb:AW568561 /DB_XREF=gi:7233213 /DB_XREF=si78d02.y1 /CLONE=GENOME SYSTEMS CLONE ID: Gm-c1031-796 /TID=GmaAffx.25321.1 /CNT=5 /FEA=EST /TIER=ConsEnd /STK=0 /NOTE=sequence(s) not in UniGene /REP_ORG=G. max| publicID: AW568561| unigene cluster: NULL| unigeneID: Gma.26982|Transcribed locus, moderately similar to NP_199097.1 transferase [Arabidopsis thaliana]|NULL| cluster type: est| entrez gene: NULL…
GmaAffx.78842.1.A1_at	31086	Glyma01g01780	Glyma.01g014000	2.91401e-06	0.00154657	7.09475	encodes a cellulose synthase like protein. mutations initiate root hairs that rupture at their tip soon after initiation. is required for the synthesis of a noncellulosic wall polysaccharide.|e: 1e-113|Arabidopsis thaliana|from: Soybase(TAIR)|DNA overlap NULL%|AA overlap: NULL%|SeqID: AT3G03050	GO biological_process|polysaccharide_biosynthesis cellulose_biosynthesis cell_wall_biosynthesis_(sensu_Magnoliophyta); Goslim: other_cellular_processes other_metabolic_processes other_physiological_processes cell_organization_and_biogenesis	gb:BU544371 /DB_XREF=gi:22927232 /DB_XREF=GM880002B10B09 /CLONE=Gm-r1088-473 /TID=GmaAffx.78842.1 /CNT=1 /FEA=EST /TIER=ConsEnd /STK=1 /NOTE=sequence(s) not in UniGene /REP_ORG=G. max| publicID: BU544371| unigene cluster: NULL| unigeneID: NULL|NULL|NULL| cluster type: NULL| entrez gene: NULL| swiss prot: NULL| interpro: NULL| transmembrane: NULL|This probe set was annotated using the Design Repre…
Gma.5312.2.S1_a_at	10623	Glyma11g10240	Glyma.11g096700	5.37602e-05	0.00646944	7.04454	member of EXPANSIN-LIKE. Naming convention from the Expansin Working Group (Kende et al, 2004. Plant Mol Bio)|e: 1e-115|Arabidopsis thaliana|from: Soybase(TAIR)|DNA overlap NULL%|AA overlap: NULL%|SeqID: AT4G38400	GO biological_process|cell_wall_organization_and_biogenesis_(sensu_Magnoliophyta) unidimensional_cell_growth cell_wall_loosening_(sensu_Magnoliophyta); Goslim: cell_organization_and_biogenesis developmental_processes other_cellular_processes other_biological_processes other_physiological_processes	gb:AW156630 /DB_XREF=gi:6227968 /DB_XREF=se27g12.y1 /CLONE=GENOME SYSTEMS CLONE ID: Gm-c1015-2495 /TID=Gma.5312.2 /CNT=25 /FEA=EST /TIER=ConsEnd /STK=0 /UG=Gma.5312 /UG_TITLE=Glycine max transcribed sequence with weak similarity to protein ref:NP_195553.1 (A.thaliana) putative pollen allergen (Arabidopsis thaliana) /REP_ORG=G. max| publicID: AW156630| unigene cluster: Gma.5312| unigeneID: Gma.531…
GmaAffx.41990.1.S1_at	21665	Glyma09g04690	Glyma.09g041900	2.01083e-06	0.0012631	7.01177	sav01g03.y1; Length: 626|e: NULL|NULL|from: Soybase(GenBank)|DNA overlap NULL%|AA overlap: NULL%|SeqID: CA936708	<none>	gb:CA936708 /DB_XREF=gi:27425188 /DB_XREF=sav01g03.y1 /CLONE=SOYBEAN CLONE ID: Gm-c1048-4158 /TID=GmaAffx.41990.1 /CNT=4 /FEA=EST /TIER=ConsEnd /STK=0 /NOTE=sequence(s) not in UniGene /REP_ORG=G. max| publicID: CA936708| unigene cluster: NULL| unigeneID: Gma.25897|Transcribed locus|NULL| cluster type: est| entrez gene: NULL| swiss prot: NULL| interpro: NULL| transmembrane: NULL|This probe set was…
Gma.3350.1.A1_s_at	8511	Glyma12g33440	Glyma.12g206700	3.69094e-05	0.00528271	6.99707	(Q1RY15) Unnamed protein product|e: 3e-011|NULL|from: Soybase(Uniprot)|DNA overlap 33.08%|AA overlap: 59.09%|SeqID: Q1RY15	GO biological_process|biological_process_unknown; Goslim: biological_process_unknown	gb:BQ454119 /DB_XREF=gi:21257231 /DB_XREF=sao76c06.y1 /CLONE=SOYBEAN CLONE ID: Gm-c1073-5100 /TID=Gma.3350.1 /CNT=4 /FEA=EST /TIER=ConsEnd /STK=0 /UG=Gma.3350 /UG_TITLE=Glycine max transcribed sequence with weak similarity to protein ref:NP_565714.1 (A.thaliana) expressed protein (Arabidopsis thaliana) /REP_ORG=G. max| publicID: BQ454119| unigene cluster: Gma.3350| unigeneID: Gma.33913|Transcribe…
Gma.15494.1.S1_at	4434	Glyma16g29660	Glyma.16g178000	6.48611e-05	0.00734618	6.98975	(Q1SWG9) Heavy metal transport/detoxification protein|e: 2e-026|NULL|from: Soybase(Uniprot)|DNA overlap 45.45%|AA overlap: 55%|SeqID: Q1SWG9	GO biological_process|metal_ion_transport; Goslim: transport	gb:BE329760 /DB_XREF=gi:9203536 /DB_XREF=so69d04.y1 /CLONE=GENOME SYSTEMS CLONE ID: Gm-c1040-896 /TID=Gma.15494.1 /CNT=12 /FEA=EST /TIER=ConsEnd /STK=0 /UG=Gma.15494 /UG_TITLE=Glycine max transcribed sequence with moderate similarity to protein ref:NP_188185.1 (A.thaliana) putative cytochrome c oxidase subunit Vb (Arabidopsis thaliana) /REP_ORG=G. max| publicID: BE329760| unigene cluster: Gma.154…
GmaAffx.76142.1.S1_at	30133	Glyma14g06640	Glyma.14g061200	6.1046e-05	0.00698438	6.9838	(B5AE23) Nematode resistance HS1pro1 protein n=1 Tax=Glycine max RepID=B5AE23_SOYBN |e: 0|NULL|from: Soybase(Uniref)|DNA overlap 87.33%|AA overlap: 99.54%|SeqID: B5AE23	GO biological_process|response_to_oxidative_stress defense_response_to_bacterium,_incompatible_interaction response_to_salicylic_acid_stimulus	gb:BE022388 /DB_XREF=gi:8284829 /DB_XREF=sm85b10.y1 /CLONE=GENOME SYSTEMS CLONE ID: Gm-c1015-6836 /TID=GmaAffx.76142.1 /CNT=2 /FEA=EST /TIER=ConsEnd /STK=0 /NOTE=sequence(s) not in UniGene /REP_ORG=G. max| publicID: BE022388| unigene cluster: NULL| unigeneID: Gma.25548|Transcribed locus|NULL| cluster type: est| entrez gene: NULL| swiss prot: NULL| interpro: NULL| transmembrane: NULL|This probe se…
Gma.4632.1.A1_at	9899	Glyma18g01740	Glyma.18g014100	3.63029e-06	0.00165549	6.84136	glycosyl transferase family 17 protein; similar to glycosyl transferase family 17 protein [Arabidopsis thaliana] (TAIR:AT1G12990.1); similar to unnamed protein product [Vitis vinifera] (GB:CAO42519.1); similar to putative N-acetylglucosaminyltransferase III [Cucumis sativus] (GB:CAF33485.2); similar to beta 1,4 N-acetylglucosaminyltransferase [Populus alba x Populus tremula] (GB:CAI70376.1); cont…	GO biological_process|protein_amino_acid_N-linked_glycosylation; Goslim: protein_metabolism other_cellular_processes other_metabolic_processes other_physiological_processes	gb:AW309572 /DB_XREF=gi:6725173 /DB_XREF=sf21d02.x1 /CLONE=GENOME SYSTEMS CLONE ID: Gm-c1028-604 /TID=Gma.4632.1 /CNT=3 /FEA=EST /TIER=ConsEnd /STK=1 /UG=Gma.4632 /UG_TITLE=Glycine max transcribed sequence with moderate similarity to protein ref:NP_189391.1 (A.thaliana) hypothetical protein (Arabidopsis thaliana) /REP_ORG=G. max| publicID: AW309572| unigene cluster: Gma.4632| unigeneID: Gma.4632|…
GmaAffx.73109.1.S1_at	29265	Glyma07g39650	Glyma.07g266500	1.84069e-05	0.00375389	6.83807	(Q8W584) SCARECROW-like, GRAS family AT4g17230/dl4650c|e: 9e-012|NULL|from: Soybase(Uniprot)|DNA overlap 48.57%|AA overlap: 42.48%|SeqID: Q8W584	<none>	gb:BU761172 /DB_XREF=gi:23726361 /DB_XREF=sas64b05.y1 /CLONE=SOYBEAN CLONE ID: Gm-c1023-5434 /TID=GmaAffx.73109.1 /CNT=3 /FEA=EST /TIER=ConsEnd /STK=0 /NOTE=sequence(s) not in UniGene /REP_ORG=G. max| publicID: BU761172| unigene cluster: NULL| unigeneID: Gma.30393|Transcribed locus|NULL| cluster type: est| entrez gene: NULL| swiss prot: NULL| interpro: NULL| transmembrane: NULL|This probe set was…
Gma.404.1.A1_at	9206	Glyma04g01090	Glyma.04g008900	4.573e-06	0.00188678	6.81055	Encodes GATA transcription factor gene GNC, involved in regulating carbon and nitrogen metabolism. Expression occurs in aerial tissue at an early stage of development and is inducible by nitrate.|e: 3e-015|Arabidopsis thaliana|from: Soybase(TAIR)|DNA overlap NULL%|AA overlap: NULL%|SeqID: AT5G66320	GO biological_process| regulation_of_transcription,_DNA-dependent; Goslim: transcription other_cellular_processes other_metabolic_processes other_biological_processes other_physiological_processes	gb:AW348243 /DB_XREF=gi:6845953 /DB_XREF=GM210001B12E12 /CLONE=Gm-r1021-239 /TID=Gma.404.1 /CNT=3 /FEA=EST /TIER=ConsEnd /STK=2 /UG=Gma.404 /UG_TITLE=Glycine max transcribed sequence with weak similarity to protein ref:NP_201433.1 (A.thaliana) GATA-binding transcription factor-like protein (Arabidopsis thaliana) /REP_ORG=G. max| publicID: AW348243| unigene cluster: Gma.404| unigeneID: Gma.404|Tra…
Gma.4461.1.S1_at	9734	Glyma06g14290	Glyma.06g138100	3.84398e-05	0.00535032	6.79058	(Q1T6I8) Hypothetical protein|e: 2e-016|NULL|from: Soybase(Uniprot)|DNA overlap 46%|AA overlap: 38.26%|SeqID: Q1T6I8	<none>	gb:AI856456 /DB_XREF=gi:5510072 /DB_XREF=sb42e10.x1 /CLONE=GENOME SYSTEMS CLONE ID: Gm-c1014-355 /TID=Gma.4461.1 /CNT=11 /FEA=EST /TIER=ConsEnd /STK=1 /UG=Gma.4461 /UG_TITLE=Glycine max transcribed sequences /REP_ORG=G. max| publicID: AI856456| unigene cluster: Gma.4461| unigeneID: Gma.17786|Transcribed locus|NULL| cluster type: est| entrez gene: NULL| swiss prot: NULL| interpro: NULL| transmembr…
GmaAffx.72810.1.S1_s_at	29182	Glyma10g31240	Glyma.10g169300	1.17953e-05	0.00302813	6.78324	sad60e01.y1; Gm-c1051-4801; Length: 415|e: NULL|NULL|from: Soybase(GenBank)|DNA overlap NULL%|AA overlap: NULL%|SeqID: BG651747	<none>	gb:BG651747 /DB_XREF=gi:13789156 /DB_XREF=sad60e01.y1 /CLONE=GENOME SYSTEMS CLONE ID: Gm-c1051-4801 /TID=GmaAffx.72810.1 /CNT=1 /FEA=EST /TIER=ConsEnd /STK=0 /NOTE=sequence(s) not in UniGene /REP_ORG=G. max| publicID: BG651747| unigene cluster: NULL| unigeneID: Gma.11888|Transcribed locus, weakly similar to NP_178341.1 ATPP2-B10 [Arabidopsis thaliana]|NULL| cluster type: est| entrez gene: NULL| s…
GmaAffx.22115.1.S1_at	17716	Glyma14g13770	Glyma.14g112500	9.63311e-06	0.00281544	6.74423	similar to unknown protein [Arabidopsis thaliana] (TAIR:AT5G35090.1)|e: 9e-006|Arabidopsis thaliana|from: Soybase(TAIR)|DNA overlap NULL%|AA overlap: NULL%|SeqID: AT5G11070	GO biological_process|biological_process_unknown; Goslim: biological_process_unknown	gb:BE820517 /DB_XREF=gi:10252751 /DB_XREF=GM700012B10B7 /CLONE=Gm-r1070-4693 /TID=GmaAffx.22115.1 /CNT=3 /FEA=EST /TIER=ConsEnd /STK=1 /NOTE=sequence(s) not in UniGene /REP_ORG=G. max| publicID: BE820517| unigene cluster: NULL| unigeneID: Gma.25047|Transcribed locus|NULL| cluster type: est| entrez gene: NULL| swiss prot: NULL| interpro: NULL| transmembrane: NULL|This probe set was annotated using…
GmaAffx.57686.1.S1_at	25220	Glyma01g01400	Glyma.01g010500	3.39998e-05	0.00507909	6.70283	(Q6PKX5) Putative NBS-LRR type disease resistance protein|e: 2e-030|NULL|from: Soybase(Uniprot)|DNA overlap 94.66%|AA overlap: 49.26%|SeqID: Q6PKX5	GO biological_process|defense_response hypersensitive_response; Goslim: response_to_abiotic_or_biotic_stimulus response_to_stress other_cellular_processes other_physiological_processes	gb:AW597616 /DB_XREF=gi:7285129 /DB_XREF=sj96e12.y1 /CLONE=GENOME SYSTEMS CLONE ID: Gm-c1023-2471 /TID=GmaAffx.57686.1 /CNT=1 /FEA=EST /TIER=ConsEnd /STK=0 /NOTE=sequence(s) not in UniGene /REP_ORG=G. max| publicID: AW597616| unigene cluster: NULL| unigeneID: NULL|NULL|NULL| cluster type: NULL| entrez gene: NULL| swiss prot: NULL| interpro: NULL| transmembrane: NULL|This probe set was annotated u…
Gma.5312.1.S1_s_at	10622	Glyma11g10240	Glyma.11g096700	2.31605e-05	0.00416167	6.69015	member of EXPANSIN-LIKE. Naming convention from the Expansin Working Group (Kende et al, 2004. Plant Mol Bio)|e: 9e-054|Arabidopsis thaliana|from: Soybase(TAIR)|DNA overlap NULL%|AA overlap: NULL%|SeqID: AT3G45970	GO biological_process|unidimensional_cell_growth cell_wall_loosening_(sensu_Magnoliophyta); Goslim: developmental_processes other_cellular_processes other_biological_processes other_physiological_processes cell_organization_and_biogenesis	gb:BU544503 /DB_XREF=gi:22927364 /DB_XREF=GM880002A20G01 /CLONE=Gm-r1088-674 /TID=Gma.5312.1 /CNT=8 /FEA=EST /TIER=ConsEnd /STK=1 /UG=Gma.5312 /UG_TITLE=Glycine max transcribed sequence with weak similarity to protein ref:NP_195553.1 (A.thaliana) putative pollen allergen (Arabidopsis thaliana) /REP_ORG=G. max| publicID: BU544503| unigene cluster: Gma.5312| unigeneID: Gma.5312|Transcribed locus, w…
GmaAffx.26650.1.S1_at	18604	Glyma11g37800	Glyma.11g243200	4.1256e-07	0.000549935	6.63894	(Q1SDM3) Hypothetical protein|e: 2e-006|NULL|from: Soybase(Uniprot)|DNA overlap 51.08%|AA overlap: 37.89%|SeqID: Q1SDM3	<none>	gb:BG507427 /DB_XREF=gi:13477619 /DB_XREF=sac59a04.y1 /CLONE=GENOME SYSTEMS CLONE ID: Gm-c1062-4231 /TID=GmaAffx.26650.1 /CNT=3 /FEA=EST /TIER=ConsEnd /STK=0 /NOTE=sequence(s) not in UniGene /REP_ORG=G. max| publicID: BG507427| unigene cluster: NULL| unigeneID: Gma.23849|Transcribed locus|NULL| cluster type: est| entrez gene: NULL| swiss prot: NULL| interpro: NULL| transmembrane: NULL|This probe …
GmaAffx.22286.1.S1_at	17761	Glyma04g10730	Glyma.04g099200	5.93332e-06	0.00216457	6.61907	GM880020A11D11; Length: 542|e: NULL|NULL|from: Soybase(GenBank)|DNA overlap NULL%|AA overlap: NULL%|SeqID: BU551302	<none>	gb:BU551302 /DB_XREF=gi:22934163 /DB_XREF=GM880020A11D11 /CLONE=Gm-r1088-7461 /TID=GmaAffx.22286.1 /CNT=3 /FEA=EST /TIER=ConsEnd /STK=1 /NOTE=sequence(s) not in UniGene /REP_ORG=G. max| publicID: BU551302| unigene cluster: NULL| unigeneID: Gma.20869|Transcribed locus|NULL| cluster type: est| entrez gene: NULL| swiss prot: NULL| interpro: NULL| transmembrane: NULL|This probe set was annotated usin…
GmaAffx.32975.1.S1_at	19820	Glyma04g01090	Glyma.04g008900	3.29354e-05	0.00498455	6.56629	(Q76DY0) AG-motif binding protein-4|e: 6e-013|NULL|from: Soybase(Uniprot)|DNA overlap 77.18%|AA overlap: 41.13%|SeqID: Q76DY0	GO biological_process| regulation_of_transcription,_DNA-dependent; Goslim: transcription other_cellular_processes other_metabolic_processes other_biological_processes other_physiological_processes	gb:BQ094708 /DB_XREF=gi:20075925 /DB_XREF=san50h01.y1 /CLONE=SOYBEAN CLONE ID: Gm-c1052-3409 /TID=GmaAffx.32975.1 /CNT=2 /FEA=EST /TIER=ConsEnd /STK=0 /NOTE=sequence(s) not in UniGene /REP_ORG=G. max| publicID: BQ094708| unigene cluster: NULL| unigeneID: Gma.31243|Transcribed locus|NULL| cluster type: est| entrez gene: NULL| swiss prot: NULL| interpro: NULL| transmembrane: NULL|This probe set was…
Gma.4632.2.S1_at	9900	Glyma18g01740	Glyma.18g014100	6.12557e-06	0.0021686	6.47777	glycosyl transferase family 17 protein; similar to glycosyl transferase family 17 protein [Arabidopsis thaliana] (TAIR:AT3G27540.1); similar to glycosyl transferase family 17 protein [Arabidopsis thaliana] (TAIR:AT1G67880.1); similar to unnamed protein product [Vitis vinifera] (GB:CAO42519.1); similar to putative N-acetylglucosaminyltransferase III [Cucumis sativus] (GB:CAF33485.2); similar to be…	GO biological_process|protein_amino_acid_N-linked_glycosylation; Goslim: protein_metabolism other_cellular_processes other_metabolic_processes other_physiological_processes	gb:BE474128 /DB_XREF=gi:9564619 /DB_XREF=sp59d10.y1 /CLONE=GENOME SYSTEMS CLONE ID: Gm-c1044-236 /TID=Gma.4632.2 /CNT=3 /FEA=EST /TIER=ConsEnd /STK=0 /UG=Gma.4632 /UG_TITLE=Glycine max transcribed sequence with moderate similarity to protein ref:NP_189391.1 (A.thaliana) hypothetical protein (Arabidopsis thaliana) /REP_ORG=G. max| publicID: BE474128| unigene cluster: Gma.4632| unigeneID: Gma.4632|…
GmaAffx.68985.1.S1_at	28122	Glyma06g06530	no correspondence	3.21538e-06	0.00156954	6.4546	(A7LHG2) WRKY17 (Fragment) n=1 Tax=Glycine max RepID=A7LHG2_SOYBN |e: 1E-105|NULL|from: Soybase(Uniref)|DNA overlap 100%|AA overlap: 100%|SeqID: A7LHG2	GO biological_process|response_to_wounding regulation_of_transcription,_DNA-dependent response_to_salicylic_acid_stimulus defense_response_to_bacterium regulation_of_defense_response_to_virus_by_host response_to_chitin defense_response_to_fungus regulation_of_defense_response regulation_of_defense_response	gb:BM187736 /DB_XREF=gi:17518694 /DB_XREF=saj88d09.y1 /CLONE=SOYBEAN CLONE ID: Gm-c1074-3641 /TID=GmaAffx.68985.1 /CNT=1 /FEA=EST /TIER=ConsEnd /STK=0 /NOTE=sequence(s) not in UniGene /REP_ORG=G. max| publicID: BM187736| unigene cluster: NULL| unigeneID: Gma.36758|WRKY17 protein|WRKY17| cluster type: NULL| entrez gene: 100127373| swiss prot: A7LHG2| interpro: NULL| transmembrane: NULL|This probe …
GmaAffx.73009.1.S1_at	29229	Glyma04g39650	Glyma.04g218700	1.71314e-05	0.00357671	6.45441	(Q2PJS3) WRKY21|e: 5e-070|NULL|from: Soybase(Uniprot)|DNA overlap 67.96%|AA overlap: 68.69%|SeqID: Q2PJS3	GO biological_process| regulation_of_transcription,_DNA-dependent; Goslim: transcription other_cellular_processes other_metabolic_processes other_biological_processes other_physiological_processes	gb:BU547499 /DB_XREF=gi:22930360 /DB_XREF=GM880013A20A06 /CLONE=Gm-r1088-4620 /TID=GmaAffx.73009.1 /CNT=7 /FEA=EST /TIER=ConsEnd /STK=1 /NOTE=sequence(s) not in UniGene /REP_ORG=G. max| publicID: BU547499| unigene cluster: NULL| unigeneID: Gma.36732|WRKY61 protein|WRKY61| cluster type: NULL| entrez gene: 100127396| swiss prot: A7LHJ1| interpro: NULL| transmembrane: NULL|This probe set was annotat…
GmaAffx.40255.1.A1_at	21337	Glyma19g31900	Glyma.19g137400	1.15514e-05	0.00302813	6.438	(Q5QPZ6) Glycosyltransferase|e: 3e-024|NULL|from: Soybase(Uniprot)|DNA overlap 50.54%|AA overlap: 83.87%|SeqID: Q5QPZ6	GO biological_process|biological_process_unknown; Goslim: biological_process_unknown	gb:BE821827 /DB_XREF=gi:10254061 /DB_XREF=GM700015B10E5 /CLONE=Gm-r1070-5985 /TID=GmaAffx.40255.1 /CNT=1 /FEA=EST /TIER=ConsEnd /STK=1 /NOTE=sequence(s) not in UniGene /REP_ORG=G. max| publicID: BE821827| unigene cluster: NULL| unigeneID: Gma.36191|Transcribed locus, moderately similar to NP_191297.2 unknown protein [Arabidopsis thaliana]|NULL| cluster type: est| entrez gene: NULL| swiss prot: NU…
Gma.6812.2.S1_a_at	12191	Glyma11g35050	Glyma.11g228100	9.31218e-06	0.00278222	6.39405	(Q9FQ21) Putative Hs1pro-1-like receptor|e: 4e-055|NULL|from: Soybase(Uniprot)|DNA overlap 68.63%|AA overlap: 99.05%|SeqID: Q9FQ21	GO biological_process|biological_process_unknown; Goslim: biological_process_unknown	gb:AI938340 /DB_XREF=gi:5677210 /DB_XREF=sc43e04.y1 /CLONE=GENOME SYSTEMS CLONE ID: Gm-c1014-1879 /TID=Gma.6812.2 /CNT=1 /FEA=EST /TIER=ConsEnd /STK=0 /UG=Gma.6812 /UG_TITLE=Glycine max putative Hs1pro-1-like receptor mRNA, complete cds /REP_ORG=G. max| publicID: AI938340| unigene cluster: Gma.6812| unigeneID: Gma.31851|hypothetical LOC547603|LOC547603| cluster type: full length| entrez gene: 547…
Gma.15940.1.A1_at	4866	Glyma13g41340	Glyma.13g338400	7.74969e-05	0.00806563	6.34241	(Q2HS43) Zinc finger, RING-type; Thioredoxin-related n=1 Tax=Medicago truncatula RepID=Q2HS43_MEDTR |e: 1E-100|NULL|from: Soybase(Uniref)|DNA overlap 64.86%|AA overlap: 73.52%|SeqID: Q2HS43	<none>	gb:AW397591 /DB_XREF=gi:6916061 /DB_XREF=sg81f12.y1 /CLONE=GENOME SYSTEMS CLONE ID: Gm-c1026-168 /TID=Gma.15940.1 /CNT=4 /FEA=EST /TIER=ConsEnd /STK=0 /UG=Gma.15940 /UG_TITLE=Glycine max transcribed sequence with weak similarity to protein ref:NP_568910.1 (A.thaliana) putative protein (Arabidopsis thaliana) /REP_ORG=G. max| publicID: AW397591| unigene cluster: Gma.15940| unigeneID: Gma.15940|Tran…
Gma.4535.1.S1_at	9801	Glyma10g09720	Glyma.10g079700	8.97468e-05	0.00883639	6.32877	(Q8S8Z8) Syringolide-induced protein B13-1-9|e: 4e-035|NULL|from: Soybase(Uniprot)|DNA overlap 72.9%|AA overlap: 39.5%|SeqID: Q8S8Z8	<none>	gb:AI960004 /DB_XREF=gi:5752717 /DB_XREF=sc36e08.x1 /CLONE=GENOME SYSTEMS CLONE ID: Gm-c1014-1215 /TID=Gma.4535.1 /CNT=6 /FEA=EST /TIER=ConsEnd /STK=1 /UG=Gma.4535 /UG_TITLE=Glycine max transcribed sequence with weak similarity to protein ref:NP_181142.1 (A.thaliana) similar to harpin-induced protein hin1 from tobacco (Arabidopsis thaliana) /REP_ORG=G. max| publicID: AI960004| unigene cluster: Gm…
GmaAffx.54986.1.S1_at	24585	Glyma08g01350	Glyma.08g010400	7.16318e-05	0.00775808	6.27299	auxin-responsive family protein; similar to auxin-responsive protein-related [Arabidopsis thaliana] (TAIR:AT3G43120.1); similar to hypothetical protein [Vitis vinifera] (GB:CAN66812.1); contains InterPro domain Auxin responsive SAUR protein (InterPro:IPR003676)|e: 7e-020|Arabidopsis thaliana|from: Soybase(TAIR)|DNA overlap NULL%|AA overlap: NULL%|SeqID: AT5G50760	GO biological_process|response_to_auxin_stimulus; Goslim: other_biological_processes response_to_abiotic_or_biotic_stimulus	gb:BI787823 /DB_XREF=gi:15815548 /DB_XREF=sag76b09.y1 /CLONE=GENOME SYSTEMS CLONE ID: Gm-c1084-66 /TID=GmaAffx.54986.1 /CNT=1 /FEA=EST /TIER=ConsEnd /STK=0 /NOTE=sequence(s) not in UniGene /REP_ORG=G. max| publicID: BI787823| unigene cluster: NULL| unigeneID: Gma.36804|Transcribed locus|NULL| cluster type: est| entrez gene: NULL| swiss prot: NULL| interpro: NULL| transmembrane: NULL|This probe se…
Gma.239.1.S1_at	7599	Glyma20g06680	Glyma.20g062000	3.39642e-05	0.00507909	6.20709	ATNUDT2 (Arabidopsis thaliana Nudix hydrolase homolog 2); ADP-ribose diphosphatase/ NAD binding / hydrolase; Identical to Nudix hydrolase 2 (NUDT2) [Arabidopsis Thaliana] (GB:Q94B74;GB:Q9FGJ2); similar to ATNUDT10 (ARABIDOPSIS THALIANA NUDIX HYDROLASE HOMOLOG 10), catalytic [Arabidopsis thaliana] (TAIR:AT4G25434.1); similar to hydrolase, NUDIX family protein [Brassica oleracea] (GB:ABD64992.1); c…	<none>	gb:BI945588 /DB_XREF=gi:16283509 /DB_XREF=sc29g08.y1 /CLONE=GENOME SYSTEMS CLONE ID: Gm-c1014-567 /TID=Gma.239.1 /CNT=3 /FEA=EST /TIER=ConsEnd /STK=0 /UG=Gma.239 /UG_TITLE=Glycine max transcribed sequence with weak similarity to protein ref:NP_568687.1 (A.thaliana) MutT domain protein-like (Arabidopsis thaliana) /REP_ORG=G. max| publicID: BI945588| unigene cluster: Gma.239| unigeneID: Gma.239|Tra…
GmaAffx.71433.1.S1_at	28806			3.07349e-06	0.00156954	6.05597	sai43b07.y1; Gm-c1065-5845; Length: 438|e: NULL|NULL|from: Soybase(GenBank)|DNA overlap NULL%|AA overlap: NULL%|SeqID: BI785621	<none>	gb:BI785621 /DB_XREF=gi:15813346 /DB_XREF=sai43b07.y1 /CLONE=GENOME SYSTEMS CLONE ID: Gm-c1065-5845 /TID=GmaAffx.71433.1 /CNT=2 /FEA=EST /TIER=ConsEnd /STK=0 /NOTE=sequence(s) not in UniGene /REP_ORG=G. max| publicID: BI785621| unigene cluster: NULL| unigeneID: Gma.25042|Transcribed locus|NULL| cluster type: est| entrez gene: NULL| swiss prot: NULL| interpro: NULL| transmembrane: NULL|This probe …
Gma.1332.1.S1_at	2944	Glyma05g37410	Glyma.05g211700	2.58466e-06	0.00151827	6.0442	(P31531) 1-aminocyclopropane-1-carboxylate synthase (EC 4.4.1.14) (ACC synthase) (S-adenosyl-L-methionine methylthioadenosine-lyase)|e: 0|NULL|from: Soybase(Uniprot)|DNA overlap 69.97%|AA overlap: 97.04%|SeqID: P31531	GO biological_process|ethylene_biosynthesis response_to_external_stimulus response_to_wounding response_to_auxin_stimulus response_to_ethylene_stimulus response_to_jasmonic_acid_stimulus induction_of_apoptosis_by_oxidative_stress response_to_mechanical_stimulus; Goslim: other_cellular_processes other_metabolic_processes other_physiological_processes other_biological_processes response_to_stress r…	gb:BI970666 /DB_XREF=gi:16345071 /DB_XREF=GM830011A11G11 /CLONE=Gm-r1083-4149 /TID=Gma.1332.1 /CNT=10 /FEA=mRNA /TIER=ConsEnd /STK=1 /UG=Gma.1332 /UG_TITLE=G.max mRNA for ACC synthase /REP_ORG=G. max| publicID: BI970666| unigene cluster: Gma.1332| unigeneID: Gma.33875|1-aminocyclopropane 1-carboxylate synthase|LOC547976| cluster type: NULL| entrez gene: 547976| swiss prot: P31531| interpro: NULL|…
GmaAffx.5537.1.S1_at	24678	Glyma01g04380	Glyma.01g037200	3.08957e-05	0.00482329	5.98876	(Q1SHN7) Peptidase M10A and M12B, matrixin and adamalysin; Peptidase, metallopeptidases|e: 2e-020|NULL|from: Soybase(Uniprot)|DNA overlap 77.86%|AA overlap: 50.46%|SeqID: Q1SHN7	GO biological_process|proteolysis; Goslim: protein_metabolism other_cellular_processes other_metabolic_processes other_physiological_processes	gb:BQ081493 /DB_XREF=gi:19937954 /DB_XREF=san25b06.y1 /CLONE=SOYBEAN CLONE ID: Gm-c1084-4692 /TID=GmaAffx.5537.1 /CNT=1 /FEA=EST /TIER=ConsEnd /STK=0 /NOTE=sequence(s) not in UniGene /REP_ORG=G. max| publicID: BQ081493| unigene cluster: NULL| unigeneID: Gma.18634|Transcribed locus, weakly similar to NP_001048075.1 Os02g0740700 [Oryza sativa (japonica cultivar-group)]|NULL| cluster type: est| entr…
GmaAffx.78732.1.S1_at	31040			2.91824e-05	0.00469265	5.98594	sar87d07.y1; Length: 397|e: NULL|NULL|from: Soybase(GenBank)|DNA overlap NULL%|AA overlap: NULL%|SeqID: BU762280	<none>	gb:BU762280 /DB_XREF=gi:23728454 /DB_XREF=sar87d07.y1 /CLONE=SOYBEAN CLONE ID: Gm-c1074-9374 /TID=GmaAffx.78732.1 /CNT=1 /FEA=EST /TIER=ConsEnd /STK=1 /NOTE=sequence(s) not in UniGene /REP_ORG=G. max| publicID: BU762280| unigene cluster: NULL| unigeneID: NULL|NULL|NULL| cluster type: NULL| entrez gene: NULL| swiss prot: NULL| interpro: NULL| transmembrane: NULL|This probe set was annotated using …
GmaAffx.62723.1.S1_at	26507	Glyma13g01130	Glyma.13g095100	4.36202e-06	0.00183369	5.96947	xyloglucan endotransglycosylase-related protein (XTR3)|e: 3e-033|Arabidopsis thaliana|from: Soybase(TAIR)|DNA overlap NULL%|AA overlap: NULL%|SeqID: AT5G57550	GO biological_process|cell_wall_biosynthesis_(sensu_Magnoliophyta); Goslim: other_cellular_processes other_metabolic_processes other_physiological_processes cell_organization_and_biogenesis	gb:BE475012 /DB_XREF=gi:9565503 /DB_XREF=sp71b07.y1 /CLONE=GENOME SYSTEMS CLONE ID: Gm-c1044-1358 /TID=GmaAffx.62723.1 /CNT=2 /FEA=EST /TIER=ConsEnd /STK=0 /NOTE=sequence(s) not in UniGene /REP_ORG=G. max| publicID: BE475012| unigene cluster: NULL| unigeneID: Gma.34125|Transcribed locus, moderately similar to NP_001105367.1 xyloglucan endotransglycosylase homolog1 [Zea mays]|NULL| cluster type: e…
GmaAffx.20155.1.S1_at	17335	Glyma02g35230	Glyma.02g195400	2.86553e-06	0.00154657	5.92706	Encodes plasma membrane syntaxin (SYR1, Syntaxin Related Protein 1, also known as PEN1), which is a member of SNARE superfamily of proteins. PEN1 is one of the known factors of non-host resistance against barley powdery mildew, Blumeria graminis sp. hordei. However, PEN1 is a nonessential component of the preinvasive resistance against Colletotrichum fungus even though there is a appresorium diff…	GO biological_process|intracellular_protein_transport membrane_fusion defense_response response_to_fungi defense_response_to_fungi; Goslim: transport other_physiological_processes cell_organization_and_biogenesis response_to_abiotic_or_biotic_stimulus	gb:CA819552 /DB_XREF=gi:26268489 /DB_XREF=sau80d06.y1 /CLONE=SOYBEAN CLONE ID: Gm-c1071-7092 /TID=GmaAffx.20155.1 /CNT=5 /FEA=EST /TIER=ConsEnd /STK=0 /NOTE=sequence(s) not in UniGene /REP_ORG=G. max| publicID: CA819552| unigene cluster: NULL| unigeneID: Gma.32560|Transcribed locus, moderately similar to NP_187788.1 SYP121; t-SNARE [Arabidopsis thaliana]|NULL| cluster type: est| entrez gene: NULL…
Gma.1944.1.S1_at	7110	Glyma01g04360	no correspondence	7.24962e-05	0.00780293	5.89166	(Q93Z89) Matrix metalloproteinase MMP2|e: 0|NULL|from: Soybase(Uniprot)|DNA overlap 72.56%|AA overlap: 99.38%|SeqID: Q93Z89	GO biological_process|proteolysis; Goslim: protein_metabolism other_cellular_processes other_metabolic_processes other_physiological_processes	gb:AY057902.1 /DB_XREF=gi:16901507 /GEN=MMP2 /TID=Gma.1944.1 /CNT=68 /FEA=FLmRNA /TIER=FL /STK=5 /UG=Gma.1944 /DEF=Glycine max matrix metalloproteinase MMP2 (MMP2) mRNA, complete cds. /PROD=matrix metalloproteinase MMP2 /FL=gb:AY057902.1 /REP_ORG=G. max| publicID: AY057902.1| unigene cluster: Gma.1944| unigeneID: Gma.1944|matrix metalloproteinase MMP2|MMP2| cluster type: full length| entrez gene:…
GmaAffx.36938.1.S1_at	20600	Glyma01g31920	Glyma.01g128100	3.70436e-05	0.00528271	5.88576	(Q40090) SPF1 protein|e: 1e-046|NULL|from: Soybase(Uniprot)|DNA overlap 88.44%|AA overlap: 72.8%|SeqID: Q40090	GO biological_process| regulation_of_transcription,_DNA-dependent; Goslim: transcription other_cellular_processes other_metabolic_processes other_biological_processes other_physiological_processes	gb:BM085386 /DB_XREF=gi:16996014 /DB_XREF=saj36b07.y1 /CLONE=SOYBEAN CLONE ID: Gm-c1066-4693 /TID=GmaAffx.36938.1 /CNT=1 /FEA=EST /TIER=ConsEnd /STK=0 /NOTE=sequence(s) not in UniGene /REP_ORG=G. max| publicID: BM085386| unigene cluster: NULL| unigeneID: Gma.30411|WRKY5 protein|WRKY5| cluster type: NULL| entrez gene: 100127367| swiss prot: A7LHF5| interpro: NULL| transmembrane: NULL|This probe se…
Gma.10104.1.S1_at	199	Glyma15g15160	Glyma.15g142100	2.94255e-05	0.00469265	5.8396	similar to unknown protein [Arabidopsis thaliana] (TAIR:AT3G28780.1); similar to EBNA-1 [Human herpesvirus 4] (GB:ABB89251.1); contains InterPro domain Protein of unknown function DUF1216; (InterPro:IPR009605)|e: 0.0008|Arabidopsis thaliana|from: Soybase(TAIR)|DNA overlap NULL%|AA overlap: NULL%|SeqID: AT3G28840	GO biological_process|response_to_freezing; Goslim: response_to_stress response_to_abiotic_or_biotic_stimulus	gb:BG511799 /DB_XREF=gi:13482456 /DB_XREF=sad11b06.y1 /CLONE=GENOME SYSTEMS CLONE ID: Gm-c1073-2004 /TID=Gma.10104.1 /CNT=5 /FEA=EST /TIER=ConsEnd /STK=0 /UG=Gma.10104 /UG_TITLE=Glycine max transcribed sequence with weak similarity to protein pir:I60307 (E. coli) I60307 beta-galactosidase, alpha peptide - Escherichia coli /REP_ORG=G. max| publicID: BG511799| unigene cluster: Gma.10104| unigeneID:…
Gma.3452.1.S1_at	8596	Glyma01g01510	Glyma.01g011600	4.15429e-05	0.00554474	5.82919	lipase class 3 family protein; similar to lipase class 3 family protein [Arabidopsis thaliana] (TAIR:AT3G14075.1); similar to hypothetical protein OsI_001550 [Oryza sativa (indica cultivar-group)] (GB:EAY73703.1); contains InterPro domain Lipase 3, N-terminal (InterPro:IPR005592); contains InterPro domain Lipase, active site; (InterPro:IPR008262); contains InterPro domain Lipase, class 3; (InterP…	GO biological_process|lipid_metabolism; Goslim: other_metabolic_processes	gb:BQ628857 /DB_XREF=gi:21676506 /DB_XREF=sao71g06.y1 /CLONE=SOYBEAN CLONE ID: Gm-c1073-4907 /TID=Gma.3452.1 /CNT=5 /FEA=EST /TIER=ConsEnd /STK=0 /UG=Gma.3452 /UG_TITLE=Glycine max transcribed sequence with weak similarity to protein pir:H71426 (A.thaliana) H71426 hypothetical protein - Arabidopsis thaliana /REP_ORG=G. max| publicID: BQ628857| unigene cluster: Gma.3452| unigeneID: Gma.3452|Transc…
Gma.17929.1.A1_at	6755	Glyma04g04260	Glyma.04g040300	2.08021e-05	0.00391821	5.82815	(Q00M87) N-hydroxycinnamoyl/benzoyltransferase 3 n=1 Tax=Glycine max RepID=Q00M87_SOYBN |e: 0|NULL|from: Soybase(Uniref)|DNA overlap 100%|AA overlap: 96.91%|SeqID: Q00M87	GO biological_process|biological_process_unknown; Goslim: biological_process_unknown	gb:AW311001 /DB_XREF=gi:6726647 /DB_XREF=sg31d01.x1 /CLONE=GENOME SYSTEMS CLONE ID: Gm-c1024-2234 /TID=Gma.17929.1 /CNT=3 /FEA=EST /TIER=ConsEnd /STK=1 /UG=Gma.17929 /UG_TITLE=Glycine max transcribed sequence with weak similarity to protein ref:NP_199097.1 (A.thaliana) N-hydroxycinnamoylbenzoyltransferase-like protein (Arabidopsis thaliana) /REP_ORG=G. max| publicID: AW311001| unigene cluster: Gm…
GmaAffx.79762.1.S1_at	31387	Glyma06g11990	Glyma.06g114200	3.61122e-05	0.00523962	5.81448	nucellin protein, putative; similar to nucellin protein, putative [Arabidopsis thaliana] (TAIR:AT1G77480.2); similar to unnamed protein product [Vitis vinifera] (GB:CAO61887.1); contains InterPro domain Peptidase aspartic, catalytic; (InterPro:IPR009007); contains InterPro domain Peptidase A1; (InterPro:IPR001461)|e: 1e-108|Arabidopsis thaliana|from: Soybase(TAIR)|DNA overlap NULL%|AA overlap: NU…	GO biological_process|proteolysis; Goslim: protein_metabolism other_cellular_processes other_metabolic_processes other_physiological_processes	gb:BU544064 /DB_XREF=gi:22926925 /DB_XREF=GM880002A20G04 /CLONE=Gm-r1088-680 /TID=GmaAffx.79762.1 /CNT=4 /FEA=EST /TIER=ConsEnd /STK=1 /NOTE=sequence(s) not in UniGene /REP_ORG=G. max| publicID: BU544064| unigene cluster: NULL| unigeneID: Gma.24374|Transcribed locus, weakly similar to NP_175079.1 aspartic-type endopeptidase/ pepsin A [Arabidopsis thaliana]|NULL| cluster type: est| entrez gene: NU…
Gma.5255.1.S1_at	10558	Glyma15g18640	Glyma.15g171000	5.16344e-05	0.00634583	5.81238	calmodulin-binding family protein; similar to EDA39 (embryo sac development arrest 39), calmodulin binding [Arabidopsis thaliana] (TAIR:AT4G33050.3); similar to EDA39 (embryo sac development arrest 39), calmodulin binding [Arabidopsis thaliana] (TAIR:AT4G33050.2); similar to unnamed protein product [Vitis vinifera] (GB:CAO43805.1); contains InterPro domain IQ calmodulin-binding region (InterPro:I…	GO biological_process|N-terminal_protein_myristoylation; Goslim: protein_metabolism other_cellular_processes other_metabolic_processes other_physiological_processes	gb:AI736533 /DB_XREF=gi:5058057 /DB_XREF=sb30a03.y1 /CLONE=GENOME SYSTEMS CLONE ID: Gm-c1009-293 /TID=Gma.5255.1 /CNT=10 /FEA=EST /TIER=ConsEnd /STK=1 /UG=Gma.5255 /UG_TITLE=Glycine max transcribed sequence with weak similarity to protein ref:NP_565618.1 (A.thaliana) expressed protein (Arabidopsis thaliana) /REP_ORG=G. max| publicID: AI736533| unigene cluster: Gma.5255| unigeneID: Gma.13076|Trans…
Gma.17874.1.A1_at	6698	Glyma03g38040	Glyma.03g221700	2.95279e-05	0.00469265	5.80492	(Q0PJK7) MYB transcription factor MYB76 n=1 Tax=Glycine max RepID=Q0PJK7_SOYBN |e: 7E-67|NULL|from: Soybase(Uniref)|DNA overlap 59.04%|AA overlap: 87.69%|SeqID: Q0PJK7	response_to_fungus response_to_salt_stress regulation_of_transcription,_DNA-dependent response_to_abscisic_acid_stimulus response_to_ethylene_stimulus response_to_jasmonic_acid_stimulus	gb:BE659081 /DB_XREF=gi:9984973 /DB_XREF=GM700008A20F6 /CLONE=Gm-r1070-2940 /TID=Gma.17874.1 /CNT=2 /FEA=EST /TIER=ConsEnd /STK=1 /UG=Gma.17874 /UG_TITLE=Glycine max transcribed sequences /REP_ORG=G. max| publicID: BE659081| unigene cluster: Gma.17874| unigeneID: Gma.163|Transcribed locus, weakly similar to NP_182241.1 MYB2; DNA binding / transcription factor [Arabidopsis thaliana]|NULL| cluster …
GmaAffx.82378.1.A1_at	32238	Glyma10g01200	Glyma.10g009100	3.9381e-06	0.00172766	5.76453	GM830007B20G11; Length: 372|e: NULL|NULL|from: Soybase(GenBank)|DNA overlap NULL%|AA overlap: NULL%|SeqID: BI969297	<none>	gb:BI969297 /DB_XREF=gi:16343702 /DB_XREF=GM830007B20G11 /CLONE=Gm-r1083-2638 /TID=GmaAffx.82378.1 /CNT=2 /FEA=EST /TIER=ConsEnd /STK=2 /NOTE=sequence(s) not in UniGene /REP_ORG=G. max| publicID: BI969297| unigene cluster: NULL| unigeneID: Gma.29450|Transcribed locus|NULL| cluster type: est| entrez gene: NULL| swiss prot: NULL| interpro: NULL| transmembrane: NULL|This probe set was annotated usin…
GmaAffx.82255.1.S1_at	32209	Glyma04g04260	Glyma.04g040300	1.51518e-05	0.003469	5.76229	(Q00M87) N-hydroxycinnamoyl/benzoyltransferase 3 n=1 Tax=Glycine max RepID=Q00M87_SOYBN |e: 0|NULL|from: Soybase(Uniref)|DNA overlap 100%|AA overlap: 96.91%|SeqID: Q00M87	GO biological_process|biological_process_unknown; Goslim: biological_process_unknown	gb:BM188776 /DB_XREF=gi:17519734 /DB_XREF=saj92a04.y1 /CLONE=SOYBEAN CLONE ID: Gm-c1074-3871 /TID=GmaAffx.82255.1 /CNT=1 /FEA=EST /TIER=ConsEnd /STK=0 /NOTE=sequence(s) not in UniGene /REP_ORG=G. max| publicID: BM188776| unigene cluster: NULL| unigeneID: Gma.36757|Transcribed locus, weakly similar to NP_199097.1 transferase [Arabidopsis thaliana]|NULL| cluster type: est| entrez gene: NULL| swiss …
Gma.17605.3.S1_at	6411	Glyma08g11610	Glyma.08g109500	2.02949e-05	0.0039078	5.7273	(P24826) Chalcone synthase 1 (EC 2.3.1.74) (Naringenin-chalcone synthase 1)|e: 3e-055|NULL|from: Soybase(Uniprot)|DNA overlap 75.88%|AA overlap: 98.15%|SeqID: P24826	GO biological_process|flavonoid_biosynthesis auxin_polar_transport response_to_gravity response_to_wounding chalcone_biosynthesis response_to_jasmonic_acid_stimulus regulation_of_anthocyanin_biosynthesis; Goslim: other_cellular_processes other_metabolic_processes other_physiological_processes transport response_to_abiotic_or_biotic_stimulus response_to_stress other_biological_processes	gb:BQ079859 /DB_XREF=gi:19934829 /DB_XREF=san39f08.y1 /CLONE=SOYBEAN CLONE ID: Gm-c1084-6400 /TID=Gma.17605.3 /CNT=6 /FEA=EST /TIER=ConsEnd /STK=0 /UG=Gma.17605 /UG_TITLE=Glycine max transcribed sequence with moderate similarity to protein sp:P13114 (A.thaliana) CHSY_ARATH Chalcone synthase (Naringenin-chalcone synthase) (Testa 4 protein) /REP_ORG=G. max| publicID: BQ079859| unigene cluster: Gma.…
GmaAffx.26509.1.S1_at	18576	Glyma11g10230	Glyma.11g096600	7.56845e-07	0.000737778	5.72085	(Q52QR0) NAC6 protein (NAC domain protein NAC6) n=1 Tax=Glycine max RepID=Q52QR0_SOYBN |e: 1E-145|NULL|from: Soybase(Uniref)|DNA overlap 87.54%|AA overlap: 100.68%|SeqID: Q52QR0	<none>	gb:BI945671 /DB_XREF=gi:16283664 /DB_XREF=sc43c08.y1 /CLONE=GENOME SYSTEMS CLONE ID: Gm-c1014-1863 /TID=GmaAffx.26509.1 /CNT=2 /FEA=EST /TIER=ConsEnd /STK=0 /NOTE=sequence(s) not in UniGene /REP_ORG=G. max| publicID: BI945671| unigene cluster: NULL| unigeneID: Gma.33031|Transcribed locus|NULL| cluster type: est| entrez gene: NULL| swiss prot: NULL| interpro: NULL| transmembrane: NULL|This probe s…
GmaAffx.7166.1.S1_at	28871	Glyma19g44380	Glyma.19g254800	1.75735e-05	0.00362534	5.68351	(A7LHI0) WRKY43 (Fragment) n=1 Tax=Glycine max RepID=A7LHI0_SOYBN |e: 1E-120|NULL|from: Soybase(Uniref)|DNA overlap 83.08%|AA overlap: 99.24%|SeqID: A7LHI0	GO biological_process|regulation_of_transcription,_DNA-dependent defense_response_to_bacterium,_incompatible_interaction positive_regulation_of_transcription regulation_of_defense_response	gb:BU578286 /DB_XREF=gi:23058031 /DB_XREF=sar50h10.y1 /CLONE=SOYBEAN CLONE ID: Gm-c1074-6115 /TID=GmaAffx.7166.1 /CNT=6 /FEA=EST /TIER=ConsEnd /STK=0 /NOTE=sequence(s) not in UniGene /REP_ORG=G. max| publicID: BU578286| unigene cluster: NULL| unigeneID: Gma.25234|WRKY43 protein|WRKY43| cluster type: NULL| entrez gene: 100127387| swiss prot: A7LHI0| interpro: NULL| transmembrane: NULL|This probe s…
GmaAffx.78995.1.S1_at	31132			8.28912e-06	0.00258864	5.56754	inositol 1,3,4-trisphosphate 5/6-kinase family protein; Identical to Inositol-tetrakisphosphate 1-kinase 2 (ITPK2) [Arabidopsis Thaliana] (GB:Q9SUG3;GB:Q3EA71;GB:Q93VQ8); similar to inositol 1,3,4-trisphosphate 5/6-kinase family protein [Arabidopsis thaliana] (TAIR:AT4G33770.1); similar to inositol 1,3,4-trisphosphate 5/6-kinase family protein [Arabidopsis thaliana] (TAIR:AT4G33770.2); similar to…	GO biological_process|biological_process_unknown; Goslim: biological_process_unknown	gb:BI316785 /DB_XREF=gi:14991112 /DB_XREF=saf73d07.y1 /CLONE=GENOME SYSTEMS CLONE ID: Gm-c1078-1718 /TID=GmaAffx.78995.1 /CNT=4 /FEA=EST /TIER=ConsEnd /STK=0 /NOTE=sequence(s) not in UniGene /REP_ORG=G. max| publicID: BI316785| unigene cluster: NULL| unigeneID: Gma.3194|Inositol phosphate kinase|Itpk3| cluster type: full length| entrez gene: 100127409| swiss prot: A7X672| interpro: NULL| transmem…
GmaAffx.46892.1.S1_s_at	22743	Glyma07g11760	Glyma.07g104200	1.67952e-05	0.00353961	5.48723	(Q9LE73) Nudix hydrolase 4 n=2 Tax=Arabidopsis thaliana RepID=NUDT4_ARATH |e: 2E-26|NULL|from: Soybase(Uniref)|DNA overlap 56.9%|AA overlap: 53.14%|SeqID: Q9LE73	<none>	gb:BE020227 /DB_XREF=gi:8282666 /DB_XREF=sm42b10.y1 /CLONE=GENOME SYSTEMS CLONE ID: Gm-c1028-6548 /TID=GmaAffx.46892.1 /CNT=2 /FEA=EST /TIER=ConsEnd /STK=0 /NOTE=sequence(s) not in UniGene /REP_ORG=G. max| publicID: BE020227| unigene cluster: NULL| unigeneID: NULL|NULL|NULL| cluster type: NULL| entrez gene: NULL| swiss prot: NULL| interpro: NULL| transmembrane: NULL|This probe set was annotated u…
Gma.744.1.S1_at	12859	Glyma01g43420	Glyma.01g224800	6.68768e-05	0.00747674	5.46421	(A7LHF9) WRKY12 (Fragment) n=1 Tax=Glycine max RepID=A7LHF9_SOYBN |e: 1E-102|NULL|from: Soybase(Uniref)|DNA overlap 93.23%|AA overlap: 100%|SeqID: A7LHF9	GO biological_process|regulation_of_transcription,_DNA-dependent defense_response_to_bacterium,_incompatible_interaction positive_regulation_of_transcription regulation_of_defense_response	gb:BE659214 /DB_XREF=gi:9985106 /DB_XREF=GM700008B20E5 /CLONE=Gm-r1070-2914 /TID=Gma.744.1 /CNT=2 /FEA=EST /TIER=ConsEnd /STK=1 /UG=Gma.744 /UG_TITLE=Glycine max transcribed sequences /REP_ORG=G. max| publicID: BE659214| unigene cluster: Gma.744| unigeneID: Gma.29025|WRKY12 protein|WRKY12| cluster type: NULL| entrez gene: 100127370| swiss prot: A7LHF9| interpro: NULL| transmembrane: NULL|This pro…
GmaAffx.786.1.S1_at	31001	Glyma02g41300	Glyma.02g245700	9.88564e-05	0.00941243	5.41405	(Q9AR93) Putative calmodulin-related protein|e: 2e-051|NULL|from: Soybase(Uniprot)|DNA overlap 39.83%|AA overlap: 71.63%|SeqID: Q9AR93	GO biological_process| response_to_cold response_to_heat response_to_absence_of_light response_to_mechanical_stimulus calcium-mediated_signaling response_to_abscisic_acid_stimulus response_to_auxin_stimulus response_to_hydrogen_peroxide response_to_metal_ion long-day_photoperiodism,_flowering; Goslim: response_to_stress response_to_abiotic_or_biotic_stimulus other_biological_processes signal_tran…	gb:BU762161 /DB_XREF=gi:23728227 /DB_XREF=sar85b04.y1 /CLONE=SOYBEAN CLONE ID: Gm-c1074-8912 /TID=GmaAffx.786.1 /CNT=8 /FEA=EST /TIER=ConsEnd /STK=0 /NOTE=sequence(s) not in UniGene /REP_ORG=G. max| publicID: BU762161| unigene cluster: NULL| unigeneID: Gma.21148|Transcribed locus, weakly similar to NP_564874.1 calcium ion binding [Arabidopsis thaliana]|NULL| cluster type: est| entrez gene: NULL| …
GmaAffx.16347.1.S1_at	16505			1.66045e-05	0.00353049	5.38186	sf89c05.y1; Gm-c1019-3297; Length: 283|e: NULL|NULL|from: Soybase(GenBank)|DNA overlap NULL%|AA overlap: NULL%|SeqID: AW277924	<none>	gb:AW277924 /DB_XREF=gi:6666530 /DB_XREF=sf89c05.y1 /CLONE=GENOME SYSTEMS CLONE ID: Gm-c1019-3297 /TID=GmaAffx.16347.1 /CNT=2 /FEA=EST /TIER=ConsEnd /STK=0 /NOTE=sequence(s) not in UniGene /REP_ORG=G. max| publicID: AW277924| unigene cluster: NULL| unigeneID: NULL|NULL|NULL| cluster type: NULL| entrez gene: NULL| swiss prot: NULL| interpro: NULL| transmembrane: NULL|This probe set was annotated u…
GmaAffx.53737.1.S1_at	24326	Glyma12g16750	Glyma.12g137700	6.13207e-06	0.0021686	5.37318	Encodes a scarecrow-like protein (SCL21). Member of GRAS gene family.|e: 9e-055|Arabidopsis thaliana|from: Soybase(TAIR)|DNA overlap NULL%|AA overlap: NULL%|SeqID: AT2G04890	GO biological_process|regulation_of_transcription; Goslim: transcription other_cellular_processes other_metabolic_processes other_biological_processes other_physiological_processes	gb:BM308495 /DB_XREF=gi:18040201 /DB_XREF=sak46g10.y1 /CLONE=SOYBEAN CLONE ID: Gm-c1036-6092 /TID=GmaAffx.53737.1 /CNT=3 /FEA=EST /TIER=ConsEnd /STK=1 /NOTE=sequence(s) not in UniGene /REP_ORG=G. max| publicID: BM308495| unigene cluster: NULL| unigeneID: Gma.25572|Transcribed locus, weakly similar to NP_178566.1 SCL21 (SCARECROW-LIKE 21); transcription factor [Arabidopsis thaliana]|NULL| cluster …
Gma.17141.1.S1_at	5937	Glyma07g05420	Glyma.07g048600	6.95438e-07	0.00073037	5.33657	oxidoreductase, 2OG-Fe(II) oxygenase family protein; similar to oxidoreductase, 2OG-Fe(II) oxygenase family protein [Arabidopsis thaliana] (TAIR:AT4G10500.1); similar to unnamed protein product [Vitis vinifera] (GB:CAO62876.1); contains InterPro domain 2OG-Fe(II) oxygenase (InterPro:IPR005123)|e: 1e-013|Arabidopsis thaliana|from: Soybase(TAIR)|DNA overlap NULL%|AA overlap: NULL%|SeqID: AT4G10490	GO biological_process|secondary_metabolism; Goslim: other_metabolic_processes	gb:BE023163 /DB_XREF=gi:8285604 /DB_XREF=sm79b04.y1 /CLONE=GENOME SYSTEMS CLONE ID: Gm-c1015-6248 /TID=Gma.17141.1 /CNT=1 /FEA=EST /TIER=ConsEnd /STK=0 /UG=Gma.17141 /UG_TITLE=Glycine max transcribed sequence with moderate similarity to protein ref:NP_192787.1 (A.thaliana) putative flavanone 3-beta-hydroxylase (Arabidopsis thaliana) /REP_ORG=G. max| publicID: BE023163| unigene cluster: NULL| unig…
GmaAffx.45180.1.S1_at	22379	Glyma15g04080	Glyma.15g036100	4.39141e-06	0.00183369	5.30879	(Q2HS43) Zinc finger, RING-type; Thioredoxin-related|e: 2e-039|NULL|from: Soybase(Uniprot)|DNA overlap 43.05%|AA overlap: 81.63%|SeqID: Q2HS43	<none>	gb:BU548301 /DB_XREF=gi:22931162 /DB_XREF=GM880015A10C02 /CLONE=Gm-r1088-5475 /TID=GmaAffx.45180.1 /CNT=3 /FEA=EST /TIER=ConsEnd /STK=1 /NOTE=sequence(s) not in UniGene /REP_ORG=G. max| publicID: BU548301| unigene cluster: NULL| unigeneID: Gma.15940|Transcribed locus, weakly similar to NP_001049693.1 Os03g0271600 [Oryza sativa (japonica cultivar-group)]|NULL| cluster type: est| entrez gene: NULL|…
GmaAffx.26731.1.S1_at	18635	Glyma14g37920	no correspondence	1.55597e-06	0.00119836	5.30269	(Q1SEU4) Exo70 exocyst complex subunit|e: 6e-016|NULL|from: Soybase(Uniprot)|DNA overlap 43.66%|AA overlap: 51.28%|SeqID: Q1SEU4	GO biological_process|exocytosis vesicle_docking_during_exocytosis; Goslim: transport other_physiological_processes	gb:BE823866 /DB_XREF=gi:10256100 /DB_XREF=GM700021B20C10 /CLONE=Gm-r1070-8204 /TID=GmaAffx.26731.1 /CNT=2 /FEA=EST /TIER=ConsEnd /STK=1 /NOTE=sequence(s) not in UniGene /REP_ORG=G. max| publicID: BE823866| unigene cluster: NULL| unigeneID: Gma.19149|Transcribed locus, weakly similar to NP_200651.1 protein binding [Arabidopsis thaliana]|NULL| cluster type: est| entrez gene: NULL| swiss prot: NULL|…
Gma.8386.1.S1_at	13886	Glyma04g37040	Glyma.04g194800	1.15268e-06	0.000940836	5.28044	(Q1T0A3) Calcium-binding EF-hand|e: 2e-031|NULL|from: Soybase(Uniprot)|DNA overlap 60%|AA overlap: 71.72%|SeqID: Q1T0A3	GO biological_process|biological_process_unknown; Goslim: biological_process_unknown	gb:BU089704 /DB_XREF=gi:22539861 /DB_XREF=st94g03.y1 /CLONE=GENOME SYSTEMS CLONE ID: Gm-c1054-2214 /TID=Gma.8386.1 /CNT=3 /FEA=EST /TIER=ConsEnd /STK=0 /UG=Gma.8386 /UG_TITLE=Glycine max transcribed sequence with weak similarity to protein ref:NP_177791.1 (A.thaliana) putative calmodulin (Arabidopsis thaliana) /REP_ORG=G. max| publicID: BU089704| unigene cluster: Gma.8386| unigeneID: Gma.35006|Tr…
GmaAffx.6519.1.S1_at	27127	Glyma08g29470	Glyma.08g260500	1.02451e-05	0.00288674	5.27126	(Q9FX63) Unknown protein (Hypothetical protein At1g13340) (Hypothetical protein At1g13340/F13B4_1)|e: 5e-005|NULL|from: Soybase(Uniprot)|DNA overlap 46.19%|AA overlap: 39.08%|SeqID: Q9FX63	GO biological_process|biological_process_unknown; Goslim: biological_process_unknown	gb:BI701341 /DB_XREF=gi:15663970 /DB_XREF=sag57f07.y1 /CLONE=GENOME SYSTEMS CLONE ID: Gm-c1082-661 /TID=GmaAffx.6519.1 /CNT=2 /FEA=EST /TIER=ConsEnd /STK=0 /NOTE=sequence(s) not in UniGene /REP_ORG=G. max| publicID: BI701341| unigene cluster: NULL| unigeneID: Gma.13195|Transcribed locus, weakly similar to NP_172792.1 unknown protein [Arabidopsis thaliana]|NULL| cluster type: est| entrez gene: NUL…
Gma.3832.2.S1_x_at	8981	Glyma02g04620	Glyma.02g040700	5.65333e-05	0.00664172	5.2625	(Q2PEQ8) Putative mitochondrial dicarboxylate carrier protein|e: 4e-043|NULL|from: Soybase(Uniprot)|DNA overlap 61.51%|AA overlap: 85.96%|SeqID: Q2PEQ8	GO biological_process|mitochondrial_transport transport; Goslim: transport other_physiological_processes cell_organization_and_biogenesis	gb:BU760714 /DB_XREF=gi:23725516 /DB_XREF=sas57d10.y1 /CLONE=SOYBEAN CLONE ID: Gm-c1023-4795 /TID=Gma.3832.2 /CNT=7 /FEA=EST /TIER=ConsEnd /STK=0 /UG=Gma.3832 /UG_TITLE=Glycine max transcribed sequence with moderate similarity to protein ref:NP_179836.1 (A.thaliana) putative mitochondrial dicarboxylate carrier protein (Arabidopsis thaliana) /REP_ORG=G. max| publicID: BU760714| unigene cluster: Gm…
GmaAffx.57525.3.S1_at	25185	Glyma20g35180	Glyma.20g209700	2.03174e-05	0.0039078	5.25708	(Q9XIU5) GmMYB29B2 protein n=1 Tax=Glycine max RepID=Q9XIU5_SOYBN |e: 1E-160|NULL|from: Soybase(Uniref)|DNA overlap 100%|AA overlap: 100%|SeqID: Q9XIU5	GO biological_process|response_to_salt_stress regulation_of_transcription,_DNA-dependent response_to_auxin_stimulus response_to_ethylene_stimulus response_to_jasmonic_acid_stimulus response_to_cadmium_ion	gb:AW424122 /DB_XREF=gi:6952054 /DB_XREF=sh61c03.y1 /CLONE=GENOME SYSTEMS CLONE ID: Gm-c1015-4253 /TID=GmaAffx.57525.3 /CNT=1 /FEA=EST /TIER=ConsEnd /STK=0 /NOTE=sequence(s) not in UniGene /REP_ORG=G. max| publicID: AW424122| unigene cluster: NULL| unigeneID: Gma.3229|Transcribed locus, weakly similar to NP_188966.1 DNA binding / transcription factor [Arabidopsis thaliana]|NULL| cluster type: est…
GmaAffx.1301.28.S1_at	15770	Glyma19g35770	Glyma.19g174200	9.71959e-06	0.00281544	5.23291	(Q4LBA1) Putative Cys2-His2 zinc finger transcription factor n=1 Tax=Juglans regia RepID=Q4LBA1_9ROSI |e: 4E-33|NULL|from: Soybase(Uniref)|DNA overlap 55.83%|AA overlap: 83.06%|SeqID: Q4LBA1	GO biological_process|regulation_of_transcription response_to_chitin	gb:AW307322 /DB_XREF=gi:6719675 /DB_XREF=sf55e06.y1 /CLONE=GENOME SYSTEMS CLONE ID: Gm-c1009-3899 /TID=GmaAffx.1301.28 /CNT=2 /FEA=EST /TIER=ConsEnd /STK=1 /NOTE=sequence(s) not in UniGene /REP_ORG=G. max| publicID: AW307322| unigene cluster: NULL| unigeneID: NULL|NULL|NULL| cluster type: NULL| entrez gene: NULL| swiss prot: NULL| interpro: NULL| transmembrane: NULL|This probe set was annotated u…
Gma.3142.1.S1_s_at	8335			5.42352e-06	0.00208851	5.21157	similar to unknown protein [Arabidopsis thaliana] (TAIR:AT2G46490.1)|e: 2e-020|Arabidopsis thaliana|from: Soybase(TAIR)|DNA overlap NULL%|AA overlap: NULL%|SeqID: AT5G35110	GO biological_process|biological_process_unknown; Goslim: biological_process_unknown	gb:BI786911 /DB_XREF=gi:15814636 /DB_XREF=sai54h06.y1 /CLONE=GENOME SYSTEMS CLONE ID: Gm-c1068-2652 /TID=Gma.3142.1 /CNT=23 /FEA=EST /TIER=ConsEnd /STK=0 /UG=Gma.3142 /UG_TITLE=Glycine max transcribed sequence with weak similarity to protein ref:NP_198361.1 (A.thaliana) putative protein (Arabidopsis thaliana) /REP_ORG=G. max| publicID: BI786911| unigene cluster: Gma.3142| unigeneID: Gma.17264|Tra…
GmaAffx.43611.1.S1_at	22055	Glyma01g01780	Glyma.01g014000	2.27828e-05	0.00414605	5.18986	encodes a cellulose synthase like protein. mutations initiate root hairs that rupture at their tip soon after initiation. is required for the synthesis of a noncellulosic wall polysaccharide.|e: 1e-119|Arabidopsis thaliana|from: Soybase(TAIR)|DNA overlap NULL%|AA overlap: NULL%|SeqID: AT3G03050	GO biological_process|polysaccharide_biosynthesis cellulose_biosynthesis cell_wall_biosynthesis_(sensu_Magnoliophyta); Goslim: other_cellular_processes other_metabolic_processes other_physiological_processes cell_organization_and_biogenesis	gb:BU965387 /DB_XREF=gi:24206134 /DB_XREF=sat09f04.y1 /CLONE=SOYBEAN CLONE ID: Gm-c1036-13304 /TID=GmaAffx.43611.1 /CNT=4 /FEA=EST /TIER=ConsEnd /STK=0 /NOTE=sequence(s) not in UniGene /REP_ORG=G. max| publicID: BU965387| unigene cluster: NULL| unigeneID: Gma.21290|Transcribed locus, moderately similar to NP_180869.1 ATCSLD1; cellulose synthase/ transferase, transferring glycosyl groups [Arabidop…
GmaAffx.78008.1.S1_at	30778	Glyma18g01740	Glyma.18g014100	4.77253e-05	0.00601471	5.18875	glycosyl transferase family 17 protein; similar to glycosyl transferase family 17 protein [Arabidopsis thaliana] (TAIR:AT3G27540.1); similar to glycosyl transferase family 17 protein [Arabidopsis thaliana] (TAIR:AT1G67880.1); similar to unnamed protein product [Vitis vinifera] (GB:CAO42519.1); similar to putative N-acetylglucosaminyltransferase III [Cucumis sativus] (GB:CAF33485.2); similar to be…	GO biological_process|protein_amino_acid_N-linked_glycosylation; Goslim: protein_metabolism other_cellular_processes other_metabolic_processes other_physiological_processes	gb:BF426055 /DB_XREF=gi:11413980 /DB_XREF=su35h06.y1 /CLONE=GENOME SYSTEMS CLONE ID: Gm-c1068-1500 /TID=GmaAffx.78008.1 /CNT=2 /FEA=EST /TIER=ConsEnd /STK=0 /NOTE=sequence(s) not in UniGene /REP_ORG=G. max| publicID: BF426055| unigene cluster: NULL| unigeneID: Gma.4632|Transcribed locus, moderately similar to NP_172759.2 acetylglucosaminyltransferase/ transferase, transferring glycosyl groups [Ar…
Gma.2715.2.S1_at	7938	Glyma09g38410	Glyma.09g248600	1.6412e-05	0.00353049	5.18285	so70c09.y1; Gm-c1040-1001; Length: 492|e: NULL|NULL|from: Soybase(GenBank)|DNA overlap NULL%|AA overlap: NULL%|SeqID: BE329841	<none>	gb:BE329841 /DB_XREF=gi:9203617 /DB_XREF=so70c09.y1 /CLONE=GENOME SYSTEMS CLONE ID: Gm-c1040-1001 /TID=Gma.2715.2 /CNT=2 /FEA=EST /TIER=ConsEnd /STK=0 /UG=Gma.2715 /UG_TITLE=Glycine max transcribed sequence with moderate similarity to protein ref:NP_563816.1 (A.thaliana) calreticulin, putative (Arabidopsis thaliana) /REP_ORG=G. max| publicID: BE329841| unigene cluster: NULL| unigeneID: NULL|NULL|…
GmaAffx.88330.1.S1_at	34649	Glyma11g05180	no correspondence	2.52164e-05	0.00434924	5.16465	sat61g04.y1; Length: 238|e: NULL|NULL|from: Soybase(GenBank)|DNA overlap NULL%|AA overlap: NULL%|SeqID: CA799719	<none>	gb:CA799719 /DB_XREF=gi:26056805 /DB_XREF=sat61g04.y1 /CLONE=SOYBEAN CLONE ID: Gm-c1056-6056 /TID=GmaAffx.88330.1 /CNT=1 /FEA=EST /TIER=ConsEnd /STK=0 /NOTE=sequence(s) not in UniGene /REP_ORG=G. max| publicID: CA799719| unigene cluster: NULL| unigeneID: NULL|NULL|NULL| cluster type: NULL| entrez gene: NULL| swiss prot: NULL| interpro: NULL| transmembrane: NULL|This probe set was annotated using …
GmaAffx.74511.1.S1_at	29686	Glyma13g29870	Glyma.13g226600	4.55237e-05	0.00591053	5.06903	(Q1RVJ6) Hypothetical protein|e: 2e-025|NULL|from: Soybase(Uniprot)|DNA overlap 65.28%|AA overlap: 64.89%|SeqID: Q1RVJ6	GO biological_process|biological_process_unknown; Goslim: biological_process_unknown	gb:BU577136 /DB_XREF=gi:23052230 /DB_XREF=sar73e10.y1 /CLONE=SOYBEAN CLONE ID: Gm-c1074-7916 /TID=GmaAffx.74511.1 /CNT=3 /FEA=EST /TIER=ConsEnd /STK=0 /NOTE=sequence(s) not in UniGene /REP_ORG=G. max| publicID: BU577136| unigene cluster: NULL| unigeneID: Gma.28269|Transcribed locus|NULL| cluster type: est| entrez gene: NULL| swiss prot: NULL| interpro: NULL| transmembrane: NULL|This probe set was…
Gma.397.1.A1_s_at	9118	Glyma02g04620	Glyma.02g040700	7.73484e-05	0.00806563	5.06085	mitochondrial substrate carrier family protein; similar to mitochondrial substrate carrier family protein [Arabidopsis thaliana] (TAIR:AT4G24570.1); similar to hypothetical protein [Vitis vinifera] (GB:CAN77545.1); contains InterPro domain Adenine nucleotide translocator 1; (InterPro:IPR002113); contains InterPro domain Mitochondrial brown fat uncoupling protein; (InterPro:IPR002030); contains In…	GO biological_process|mitochondrial_transport transport; Goslim: transport other_physiological_processes cell_organization_and_biogenesis	gb:BU763615 /DB_XREF=gi:23731008 /DB_XREF=sas45d10.y1 /CLONE=SOYBEAN CLONE ID: Gm-c1080-6715 /TID=Gma.397.1 /CNT=4 /FEA=EST /TIER=ConsEnd /STK=0 /UG=Gma.397 /UG_TITLE=Glycine max transcribed sequence with moderate similarity to protein ref:NP_179836.1 (A.thaliana) putative mitochondrial dicarboxylate carrier protein (Arabidopsis thaliana) /REP_ORG=G. max| publicID: BU763615| unigene cluster: Gma.…
Gma.4176.1.S1_at	9364	Glyma15g36520	Glyma.15g228300	8.62829e-07	0.000808205	5.04851	saa58f12.y1; Gm-c1060-1032; Length: 797|e: NULL|NULL|from: Soybase(GenBank)|DNA overlap NULL%|AA overlap: NULL%|SeqID: BG046696	<none>	gb:BG046696 /DB_XREF=gi:12495711 /DB_XREF=saa58f12.y1 /CLONE=GENOME SYSTEMS CLONE ID: Gm-c1060-1032 /TID=Gma.4176.1 /CNT=117 /FEA=EST /TIER=ConsEnd /STK=1 /UG=Gma.4176 /UG_TITLE=Glycine max transcribed sequences /REP_ORG=G. max| publicID: BG046696| unigene cluster: Gma.4176| unigeneID: Gma.4176|Transcribed locus|NULL| cluster type: est| entrez gene: NULL| swiss prot: NULL| interpro: NULL| transme…
GmaAffx.58049.1.S1_at	25316			5.70174e-06	0.00214792	5.03966	(Q84K89) Receptor kinase LRK10|e: 4e-059|NULL|from: Soybase(Uniprot)|DNA overlap 44.62%|AA overlap: 40%|SeqID: Q84K89	GO biological_process|glycerol_metabolism protein_amino_acid_phosphorylation; Goslim: other_cellular_processes other_metabolic_processes other_physiological_processes protein_metabolism	gb:AW101990 /DB_XREF=gi:6072603 /DB_XREF=sd81f08.y1 /CLONE=GENOME SYSTEMS CLONE ID: Gm-c1009-832 /TID=GmaAffx.58049.1 /CNT=6 /FEA=EST /TIER=ConsEnd /STK=0 /NOTE=sequence(s) not in UniGene /REP_ORG=G. max| publicID: AW101990| unigene cluster: NULL| unigeneID: Gma.19430|Transcribed locus, weakly similar to NP_001041828.1 Os01g0114300 [Oryza sativa (japonica cultivar-group)]|NULL| cluster type: est|…
GmaAffx.72062.1.S1_at	28984	Glyma06g10580	Glyma.06g100900	1.94918e-05	0.0038166	5.02757	similar to unknown protein [Arabidopsis thaliana] (TAIR:AT1G72240.1); similar to Avr9/Cf-9 rapidly elicited protein 75 [Nicotiana tabacum] (GB:AAG43558.1)|e: 3e-008|Arabidopsis thaliana|from: Soybase(TAIR)|DNA overlap NULL%|AA overlap: NULL%|SeqID: AT1G35210	GO biological_process|biological_process_unknown; Goslim: biological_process_unknown	gb:BI972086 /DB_XREF=gi:16346491 /DB_XREF=sag87a10.y1 /CLONE=GENOME SYSTEMS CLONE ID: Gm-c1084-1171 /TID=GmaAffx.72062.1 /CNT=3 /FEA=EST /TIER=ConsEnd /STK=0 /NOTE=sequence(s) not in UniGene /REP_ORG=G. max| publicID: BI972086| unigene cluster: NULL| unigeneID: Gma.29479|Transcribed locus|NULL| cluster type: est| entrez gene: NULL| swiss prot: NULL| interpro: NULL| transmembrane: NULL|This probe …
GmaAffx.9387.1.S1_at	37614			4.89197e-05	0.00612072	4.97432	serine/threonine protein kinase, putative; similar to serine/threonine protein kinase, putative [Arabidopsis thaliana] (TAIR:AT3G62220.1); similar to unnamed protein product [Vitis vinifera] (GB:CAO40193.1); contains InterPro domain Protein kinase, core; (InterPro:IPR000719); contains InterPro domain Protein kinase-like (InterPro:IPR011009); contains InterPro domain Serine/threonine protein kinas…	GO biological_process|protein_amino_acid_phosphorylation; Goslim: protein_metabolism other_cellular_processes other_metabolic_processes other_physiological_processes	gb:BI892908 /DB_XREF=gi:16105168 /DB_XREF=sag80f06.y1 /CLONE=GENOME SYSTEMS CLONE ID: Gm-c1084-636 /TID=GmaAffx.9387.1 /CNT=1 /FEA=EST /TIER=ConsEnd /STK=0 /NOTE=sequence(s) not in UniGene /REP_ORG=G. max| publicID: BI892908| unigene cluster: NULL| unigeneID: NULL|NULL|NULL| cluster type: NULL| entrez gene: NULL| swiss prot: NULL| interpro: NULL| transmembrane: NULL|This probe set was annotated u…
GmaAffx.76391.1.S1_s_at	30228	Glyma01g01510	Glyma.01g011600	7.80932e-05	0.00810336	4.88005	lipase class 3 family protein; similar to lipase class 3 family protein [Arabidopsis thaliana] (TAIR:AT3G14075.1); similar to hypothetical protein OsI_001550 [Oryza sativa (indica cultivar-group)] (GB:EAY73703.1); contains InterPro domain Lipase 3, N-terminal (InterPro:IPR005592); contains InterPro domain Lipase, active site; (InterPro:IPR008262); contains InterPro domain Lipase, class 3; (InterP…	GO biological_process|lipid_metabolism; Goslim: other_metabolic_processes	gb:BG511440 /DB_XREF=gi:13482097 /DB_XREF=sad17h04.y1 /CLONE=GENOME SYSTEMS CLONE ID: Gm-c1074-728 /TID=GmaAffx.76391.1 /CNT=5 /FEA=EST /TIER=ConsEnd /STK=0 /NOTE=sequence(s) not in UniGene /REP_ORG=G. max| publicID: BG511440| unigene cluster: NULL| unigeneID: Gma.26973|Transcribed locus, weakly similar to NP_567482.2 triacylglycerol lipase [Arabidopsis thaliana]|NULL| cluster type: est| entrez g…
GmaAffx.62174.1.S1_at	26375	Glyma15g04080	Glyma.15g036100	7.42844e-06	0.00240609	4.86436	(Q2HS43) Zinc finger, RING-type; Thioredoxin-related n=1 Tax=Medicago truncatula RepID=Q2HS43_MEDTR |e: 1E-102|NULL|from: Soybase(Uniref)|DNA overlap 65.99%|AA overlap: 73.8%|SeqID: Q2HS43	<none>	gb:AW458823 /DB_XREF=gi:7029040 /DB_XREF=sh15a11.y1 /CLONE=GENOME SYSTEMS CLONE ID: Gm-c1016-4821 /TID=GmaAffx.62174.1 /CNT=1 /FEA=EST /TIER=ConsEnd /STK=0 /NOTE=sequence(s) not in UniGene /REP_ORG=G. max| publicID: AW458823| unigene cluster: NULL| unigeneID: NULL|NULL|NULL| cluster type: NULL| entrez gene: NULL| swiss prot: NULL| interpro: NULL| transmembrane: NULL|This probe set was annotated u…
GmaAffx.7365.1.S1_at	29426	Glyma07g21110	Glyma.07g163200	1.15792e-05	0.00302813	4.85819	XLG2 (EXTRA-LARGE GTP-BINDING PROTEIN 2); signal transducer; similar to XLG1 (EXTRA-LARGE G-PROTEIN 1), signal transducer [Arabidopsis thaliana] (TAIR:AT2G23460.1); similar to unnamed protein product [Vitis vinifera] (GB:CAO40667.1); similar to hypothetical protein [Vitis vinifera] (GB:CAN66844.1); contains InterPro domain Guanine nucleotide binding protein (G-protein), alpha subunit; (InterPro:I…	GO biological_process|G-protein_coupled_receptor_protein_signaling_pathway; Goslim: signal_transduction	gb:AW567698 /DB_XREF=gi:7232341 /DB_XREF=si77g06.y1 /CLONE=GENOME SYSTEMS CLONE ID: Gm-c1031-755 /TID=GmaAffx.7365.1 /CNT=2 /FEA=EST /TIER=ConsEnd /STK=0 /NOTE=sequence(s) not in UniGene /REP_ORG=G. max| publicID: AW567698| unigene cluster: NULL| unigeneID: NULL|NULL|NULL| cluster type: NULL| entrez gene: NULL| swiss prot: NULL| interpro: NULL| transmembrane: NULL|This probe set was annotated usi…
GmaAffx.65393.1.S1_s_at	27180	Glyma10g02210	Glyma.10g017600	7.40135e-06	0.00240609	4.85573	(P32292) Indole-3-acetic acid-induced protein ARG2 n=1 Tax=Vigna radiata var. radiata RepID=ARG2_PHAAU |e: 2E-31|NULL|from: Soybase(Uniref)|DNA overlap 75.49%|AA overlap: 95.96%|SeqID: P32292	GO biological_process|response_to_cold response_to_oxidative_stress response_to_reactive_oxygen_species embryonic_development cellular_response_to_water_deprivation	gb:BU760770 /DB_XREF=gi:23725619 /DB_XREF=sas58c07.y1 /CLONE=SOYBEAN CLONE ID: Gm-c1023-4742 /TID=GmaAffx.65393.1 /CNT=1 /FEA=EST /TIER=ConsEnd /STK=0 /NOTE=sequence(s) not in UniGene /REP_ORG=G. max| publicID: BU760770| unigene cluster: NULL| unigeneID: Gma.11340|Transcribed locus|NULL| cluster type: est| entrez gene: NULL| swiss prot: NULL| interpro: NULL| transmembrane: NULL|This probe set was…
GmaAffx.85678.1.S1_at	33530	Glyma15g01820	Glyma.15g015100	1.33169e-05	0.00329666	4.85466	Encodes a receptor-like protein kinase. Naming convention from Chen et al 2003 (PMID 14756307)|e: 5e-065|Arabidopsis thaliana|from: Soybase(TAIR)|DNA overlap NULL%|AA overlap: NULL%|SeqID: AT4G23180	GO biological_process|protein_amino_acid_phosphorylation; Goslim: protein_metabolism other_cellular_processes other_metabolic_processes other_physiological_processes	gb:CA934992 /DB_XREF=gi:27423472 /DB_XREF=sau62c06.y1 /CLONE=SOYBEAN CLONE ID: Gm-c1071-5484 /TID=GmaAffx.85678.1 /CNT=4 /FEA=EST /TIER=ConsEnd /STK=0 /NOTE=sequence(s) not in UniGene /REP_ORG=G. max| publicID: CA934992| unigene cluster: NULL| unigeneID: Gma.35722|Transcribed locus|NULL| cluster type: est| entrez gene: NULL| swiss prot: NULL| interpro: NULL| transmembrane: NULL|This probe set was…
GmaAffx.90663.1.S1_at	35653	Glyma13g36950	Glyma.13g293700	5.22307e-05	0.00637391	4.84454	Encodes GRX480, a member of the glutaredoxin family that regulates protein redox state. GRX480 interacts with TGA factors and suppresses JA-responsive PDF1.2 transcription. GRX480 transcription is SA-inducible and requires NPR1. Maybe involved in SA/JA cross-talk.|e: 1e-034|Arabidopsis thaliana|from: Soybase(TAIR)|DNA overlap NULL%|AA overlap: NULL%|SeqID: AT1G28480	GO biological_process|jasmonic_acid_mediated_signaling_pathway salicylic_acid_mediated_signaling_pathway response_to_salicylic_acid_stimulus	gb:CF806388 /DB_XREF=gi:37994799 /DB_XREF=psHB010xH08f /CLONE=sHB010H08 /TID=GmaAffx.90663.1 /CNT=1 /FEA=EST /TIER=ConsEnd /STK=0 /NOTE=sequence(s) not in UniGene /REP_ORG=G. max| publicID: CF806388| unigene cluster: NULL| unigeneID: Gma.28362|Transcribed locus, weakly similar to NP_174170.1 electron transporter/ thiol-disulfide exchange intermediate [Arabidopsis thaliana]|NULL| cluster type: est…
GmaAffx.16266.1.S1_at	16496	Glyma07g39900	Glyma.07g268800	3.27635e-05	0.00498029	4.84447	(Q84JS4) Hypothetical protein At5g47740|e: 4e-007|NULL|from: Soybase(Uniprot)|DNA overlap 28.68%|AA overlap: 55.77%|SeqID: Q84JS4	GO biological_process|biological_process_unknown; Goslim: biological_process_unknown	gb:AW164822 /DB_XREF=gi:6341998 /DB_XREF=se78c11.y1 /CLONE=GENOME SYSTEMS CLONE ID: Gm-c1023-813 /TID=GmaAffx.16266.1 /CNT=2 /FEA=EST /TIER=ConsEnd /STK=0 /NOTE=sequence(s) not in UniGene /REP_ORG=G. max| publicID: AW164822| unigene cluster: NULL| unigeneID: NULL|NULL|NULL| cluster type: NULL| entrez gene: NULL| swiss prot: NULL| interpro: NULL| transmembrane: NULL|This probe set was annotated us…
GmaAffx.23351.1.S1_at	17948	Glyma02g00870	Glyma.02g006200	1.61114e-06	0.00121388	4.84324	(Q1SCX0) Pathogenesis-related transcriptional factor and ERF|e: 5e-022|NULL|from: Soybase(Uniprot)|DNA overlap 60%|AA overlap: 66.67%|SeqID: Q1SCX0	GO biological_process| regulation_of_transcription,_DNA-dependent jasmonic_acid_mediated_signaling_pathway ethylene_mediated_signaling_pathway defense_response_to_pathogen; Goslim: transcription other_cellular_processes other_metabolic_processes other_biological_processes other_physiological_processes response_to_stress signal_transduction response_to_abiotic_or_biotic_stimulus	gb:BI700224 /DB_XREF=gi:15662853 /DB_XREF=sag65b05.y1 /CLONE=GENOME SYSTEMS CLONE ID: Gm-c1082-1233 /TID=GmaAffx.23351.1 /CNT=2 /FEA=EST /TIER=ConsEnd /STK=0 /NOTE=sequence(s) not in UniGene /REP_ORG=G. max| publicID: BI700224| unigene cluster: NULL| unigeneID: Gma.26155|Transcribed locus|NULL| cluster type: est| entrez gene: NULL| swiss prot: NULL| interpro: NULL| transmembrane: NULL|This probe …
GmaAffx.74588.1.S1_at	29713	Glyma12g34210	Glyma.12g214100	2.74589e-05	0.00451815	4.79858	Required for non-race specific resistance to bacterial and fungal pathogens.Mediates systemic acquired resistance (SAR) response.|e: 9e-021|Arabidopsis thaliana|from: Soybase(TAIR)|DNA overlap NULL%|AA overlap: NULL%|SeqID: AT3G20600	GO biological_process| defense_response defense_response_to_pathogenic_bacteria,_incompatible_interaction defense_response_to_pathogenic_fungi,_incompatible_interaction; Goslim: response_to_abiotic_or_biotic_stimulus response_to_stress	gb:BU578044 /DB_XREF=gi:23057370 /DB_XREF=sar96d09.y1 /CLONE=SOYBEAN CLONE ID: Gm-c1074-10169 /TID=GmaAffx.74588.1 /CNT=5 /FEA=EST /TIER=ConsEnd /STK=0 /NOTE=sequence(s) not in UniGene /REP_ORG=G. max| publicID: BU578044| unigene cluster: NULL| unigeneID: Gma.27770|Transcribed locus, weakly similar to NP_188696.1 NDR1 (NON RACE-SPECIFIC DISEASE RESISTANCE 1); signal transducer [Arabidopsis thalia…
Gma.17802.1.S1_at	6614	Glyma04g34890	Glyma.04g178500	4.45731e-05	0.00582942	4.73099	(Q9AUH7) UVI1|e: 5e-020|NULL|from: Soybase(Uniprot)|DNA overlap 30.06%|AA overlap: 82%|SeqID: Q9AUH7	GO biological_process|biological_process_unknown; Goslim: biological_process_unknown	gb:BE820990 /DB_XREF=gi:10253224 /DB_XREF=GM700013B20B4 /CLONE=Gm-r1070-5072 /TID=Gma.17802.1 /CNT=3 /FEA=EST /TIER=ConsEnd /STK=1 /UG=Gma.17802 /UG_TITLE=Glycine max transcribed sequence with weak similarity to protein ref:NP_564069.1 (A.thaliana) Expressed protein (Arabidopsis thaliana) /REP_ORG=G. max| publicID: BE820990| unigene cluster: Gma.17802| unigeneID: Gma.17802|Transcribed locus|NULL|…
GmaAffx.82595.1.S1_at	32336	Glyma02g11150	Glyma.02g100300	5.338e-05	0.00645596	4.72858	(Q1S8T7) Protein kinase|e: 9e-065|NULL|from: Soybase(Uniprot)|DNA overlap 99.49%|AA overlap: 63.08%|SeqID: Q1S8T7	GO biological_process|response_to_pathogenic_fungi; Goslim: response_to_stress response_to_abiotic_or_biotic_stimulus	gb:AI988269 /DB_XREF=gi:5820063 /DB_XREF=sc98d04.y1 /CLONE=GENOME SYSTEMS CLONE ID: Gm-c1020-224 /TID=GmaAffx.82595.1 /CNT=3 /FEA=EST /TIER=ConsEnd /STK=0 /NOTE=sequence(s) not in UniGene /REP_ORG=G. max| publicID: AI988269| unigene cluster: NULL| unigeneID: Gma.19145|Transcribed locus, weakly similar to NP_001041834.1 Os01g0114900 [Oryza sativa (japonica cultivar-group)]|NULL| cluster type: est|…
GmaAffx.91955.1.S1_at	36471	Glyma03g03480	Glyma.03g029600	3.73599e-05	0.00528492	4.72346	psHB027xD15f; Length: 577|e: NULL|NULL|from: Soybase(GenBank)|DNA overlap NULL%|AA overlap: NULL%|SeqID: CF807680	<none>	gb:CF807680 /DB_XREF=gi:37996091 /DB_XREF=psHB027xD15f /CLONE=sHB027D15 /TID=GmaAffx.91955.1 /CNT=2 /FEA=EST /TIER=ConsEnd /STK=0 /NOTE=sequence(s) not in UniGene /REP_ORG=G. max| publicID: CF807680| unigene cluster: NULL| unigeneID: Gma.27341|Transcribed locus|NULL| cluster type: est| entrez gene: NULL| swiss prot: NULL| interpro: NULL| transmembrane: NULL|This probe set was annotated using the …
GmaAffx.50835.1.S1_s_at	23634	Glyma03g42390	Glyma.03g263000	1.88862e-05	0.00380138	4.72255	(Q1SR68) Zinc finger, RING-type|e: 5e-036|NULL|from: Soybase(Uniprot)|DNA overlap 60.58%|AA overlap: 43.65%|SeqID: Q1SR68	<none>	gb:AW349835 /DB_XREF=gi:6847474 /DB_XREF=GM210005B21E4 /CLONE=Gm-r1021-1760 /TID=GmaAffx.50835.1 /CNT=7 /FEA=EST /TIER=ConsEnd /STK=1 /NOTE=sequence(s) not in UniGene /REP_ORG=G. max| publicID: AW349835| unigene cluster: NULL| unigeneID: Gma.28054|Transcribed locus, weakly similar to NP_175785.1 protein binding / ubiquitin-protein ligase/ zinc ion binding [Arabidopsis thaliana]|NULL| cluster type…
GmaAffx.59542.1.S1_at	25651	Glyma12g17710	Glyma.04g142400	9.3484e-05	0.00903284	4.71925	sag53a08.y1; Gm-c1082-39; Length: 558|e: NULL|NULL|from: Soybase(GenBank)|DNA overlap NULL%|AA overlap: NULL%|SeqID: BI700949	<none>	gb:BI700949 /DB_XREF=gi:15663578 /DB_XREF=sag53a08.y1 /CLONE=GENOME SYSTEMS CLONE ID: Gm-c1082-39 /TID=GmaAffx.59542.1 /CNT=4 /FEA=EST /TIER=ConsEnd /STK=0 /NOTE=sequence(s) not in UniGene /REP_ORG=G. max| publicID: BI700949| unigene cluster: NULL| unigeneID: Gma.26472|Transcribed locus|NULL| cluster type: est| entrez gene: NULL| swiss prot: NULL| interpro: NULL| transmembrane: NULL|This probe se…
Gma.7226.2.S1_a_at	12626	Glyma11g15700	Glyma.U021800	1.59395e-05	0.00351161	4.71471	(Q5K6Q4) Mitogen-activated protein kinase 1|e: 0|NULL|from: Soybase(Uniprot)|DNA overlap 75.06%|AA overlap: 93.1%|SeqID: Q5K6Q4	GO biological_process|activation_of_MAPK_activity_during_osmolarity_sensing response_to_osmotic_stress response_to_chitin response_to_oxidative_stress signal_transduction response_to_stress abscisic_acid_mediated_signaling; Goslim: signal_transduction other_biological_processes response_to_stress response_to_abiotic_or_biotic_stimulus other_cellular_processes other_metabolic_processes other_physi…	gb:BM887472 /DB_XREF=gi:19271216 /DB_XREF=sam38h12.y1 /CLONE=SOYBEAN CLONE ID: Gm-c1068-7272 /TID=Gma.7226.2 /CNT=37 /FEA=EST /TIER=ConsEnd /STK=0 /UG=Gma.7226 /UG_TITLE=Glycine max glutathione S-transferase GST 22 mRNA, partial cds /REP_ORG=G. max| publicID: BM887472| unigene cluster: Gma.7226| unigeneID: Gma.7226|mitogen-activated protein kinase 1|MAPK1| cluster type: full length| entrez gene: …
GmaAffx.9116.1.S1_at	35966			8.96226e-06	0.00274876	4.70496	saf82b05.y1; Gm-c1079-441; Length: 392|e: NULL|NULL|from: Soybase(GenBank)|DNA overlap NULL%|AA overlap: NULL%|SeqID: BI316909	<none>	gb:BI316909 /DB_XREF=gi:14991236 /DB_XREF=saf82b05.y1 /CLONE=GENOME SYSTEMS CLONE ID: Gm-c1079-441 /TID=GmaAffx.9116.1 /CNT=1 /FEA=EST /TIER=ConsEnd /STK=1 /NOTE=sequence(s) not in UniGene /REP_ORG=G. max| publicID: BI316909| unigene cluster: NULL| unigeneID: NULL|NULL|NULL| cluster type: NULL| entrez gene: NULL| swiss prot: NULL| interpro: NULL| transmembrane: NULL|This probe set was annotated u…
Gma.1332.1.S1_x_at	2946	Glyma05g37410	Glyma.05g211700	1.22451e-05	0.0030977	4.70022	(P31531) 1-aminocyclopropane-1-carboxylate synthase (EC 4.4.1.14) (ACC synthase) (S-adenosyl-L-methionine methylthioadenosine-lyase)|e: 0|NULL|from: Soybase(Uniprot)|DNA overlap 69.97%|AA overlap: 97.04%|SeqID: P31531	GO biological_process|ethylene_biosynthesis response_to_external_stimulus response_to_wounding response_to_auxin_stimulus response_to_ethylene_stimulus response_to_jasmonic_acid_stimulus induction_of_apoptosis_by_oxidative_stress response_to_mechanical_stimulus; Goslim: other_cellular_processes other_metabolic_processes other_physiological_processes other_biological_processes response_to_stress r…	gb:BI970666 /DB_XREF=gi:16345071 /DB_XREF=GM830011A11G11 /CLONE=Gm-r1083-4149 /TID=Gma.1332.1 /CNT=10 /FEA=mRNA /TIER=ConsEnd /STK=1 /UG=Gma.1332 /UG_TITLE=G.max mRNA for ACC synthase /REP_ORG=G. max| publicID: BI970666| unigene cluster: Gma.1332| unigeneID: Gma.33875|1-aminocyclopropane 1-carboxylate synthase|LOC547976| cluster type: NULL| entrez gene: 547976| swiss prot: P31531| interpro: NULL|…
GmaAffx.57516.1.S1_at	25179	Glyma13g34230	Glyma.13g267200	3.68972e-05	0.00528271	4.68336	sh66e03.y1; Gm-c1015-4757; Length: 407|e: NULL|NULL|from: Soybase(GenBank)|DNA overlap NULL%|AA overlap: NULL%|SeqID: AW423415	<none>	gb:AW423415 /DB_XREF=gi:6951347 /DB_XREF=sh66e03.y1 /CLONE=GENOME SYSTEMS CLONE ID: Gm-c1015-4757 /TID=GmaAffx.57516.1 /CNT=2 /FEA=EST /TIER=ConsEnd /STK=0 /NOTE=sequence(s) not in UniGene /REP_ORG=G. max| publicID: AW423415| unigene cluster: NULL| unigeneID: Gma.27510|Transcribed locus|NULL| cluster type: est| entrez gene: NULL| swiss prot: NULL| interpro: NULL| transmembrane: NULL|This probe se…
GmaAffx.73009.1.S1_x_at	29231	Glyma06g15220	Glyma.06g147100	8.37339e-05	0.00848543	4.6709	(Q2PJS3) WRKY21|e: 5e-070|NULL|from: Soybase(Uniprot)|DNA overlap 67.96%|AA overlap: 68.69%|SeqID: Q2PJS3	GO biological_process| regulation_of_transcription,_DNA-dependent; Goslim: transcription other_cellular_processes other_metabolic_processes other_biological_processes other_physiological_processes	gb:BU547499 /DB_XREF=gi:22930360 /DB_XREF=GM880013A20A06 /CLONE=Gm-r1088-4620 /TID=GmaAffx.73009.1 /CNT=7 /FEA=EST /TIER=ConsEnd /STK=1 /NOTE=sequence(s) not in UniGene /REP_ORG=G. max| publicID: BU547499| unigene cluster: NULL| unigeneID: Gma.36732|WRKY61 protein|WRKY61| cluster type: NULL| entrez gene: 100127396| swiss prot: A7LHJ1| interpro: NULL| transmembrane: NULL|This probe set was annotat…
Gma.4536.1.A1_at	9802			9.82647e-06	0.00281544	4.66317	(Q1S8T0) Protein kinase|e: 5e-013|NULL|from: Soybase(Uniprot)|DNA overlap 39.83%|AA overlap: 56.45%|SeqID: Q1S8T0	GO biological_process|protein_amino_acid_phosphorylation defense_response_to_pathogenic_fungi; Goslim: protein_metabolism other_cellular_processes other_metabolic_processes other_physiological_processes response_to_stress response_to_abiotic_or_biotic_stimulus	gb:BI945486 /DB_XREF=gi:16283315 /DB_XREF=sb94d02.y1 /CLONE=GENOME SYSTEMS CLONE ID: Gm-c1017-1084 /TID=Gma.4536.1 /CNT=4 /FEA=EST /TIER=ConsEnd /STK=0 /UG=Gma.4536 /UG_TITLE=Glycine max transcribed sequence with weak similarity to protein pir:T04927 (A.thaliana) T04927 probable serinethreonine-specific protein kinase (EC 2.7.1.-) T9A21.100 - Arabidopsis thaliana /REP_ORG=G. max| publicID: BI9454…
Gma.4464.1.S1_at	9737	Glyma13g36120	Glyma.13g285400	6.07476e-05	0.00698438	4.60287	Member of GRAS gene family. Semi-dominant mutant has a reduced response to far-red light and appears to act early in the phytochrome A signaling pathway.|e: 1e-078|Arabidopsis thaliana|from: Soybase(TAIR)|DNA overlap NULL%|AA overlap: NULL%|SeqID: AT5G48150	GO biological_process|photomorphogenesis; Goslim: developmental_processes response_to_abiotic_or_biotic_stimulus	gb:AW164853 /DB_XREF=gi:6342029 /DB_XREF=se78g10.y1 /CLONE=GENOME SYSTEMS CLONE ID: Gm-c1023-859 /TID=Gma.4464.1 /CNT=10 /FEA=EST /TIER=ConsEnd /STK=0 /UG=Gma.4464 /UG_TITLE=Glycine max transcribed sequence with weak similarity to protein ref:NP_199626.1 (A.thaliana) SCARECROW gene regulator-like (Arabidopsis thaliana) /REP_ORG=G. max| publicID: AW164853| unigene cluster: Gma.4464| unigeneID: Gma…
Gma.15521.2.S1_at	4463	Glyma07g04810	Glyma.07g043000	2.81149e-07	0.000487197	4.59673	(Q84KS0) Auxin-repressed protein-like protein|e: 8e-012|NULL|from: Soybase(Uniprot)|DNA overlap 17.47%|AA overlap: 64.91%|SeqID: Q84KS0	GO biological_process|biological_process_unknown; Goslim: biological_process_unknown	gb:BI470046 /DB_XREF=gi:15286155 /DB_XREF=saf38a03.y3 /CLONE=GENOME SYSTEMS CLONE ID: Gm-c1077-773 /TID=Gma.15521.2 /CNT=12 /FEA=EST /TIER=ConsEnd /STK=0 /UG=Gma.15521 /UG_TITLE=Glycine max transcribed sequence with weak similarity to protein ref:NP_175809.1 (A.thaliana) unknown protein (Arabidopsis thaliana) /REP_ORG=G. max| publicID: BI470046| unigene cluster: Gma.15521| unigeneID: Gma.15521|Tr…
Gma.4978.1.S1_at	10266			2.73038e-05	0.00451815	4.58835	(Q1SWG8) Heavy metal transport/detoxification protein|e: 1e-019|NULL|from: Soybase(Uniprot)|DNA overlap 39.62%|AA overlap: 64.29%|SeqID: Q1SWG8	GO biological_process|metal_ion_transport; Goslim: transport	gb:BI970208 /DB_XREF=gi:16344613 /DB_XREF=GM830009B22E04 /CLONE=Gm-r1083-3296 /TID=Gma.4978.1 /CNT=10 /FEA=EST /TIER=ConsEnd /STK=3 /UG=Gma.4978 /UG_TITLE=Glycine max transcribed sequence with weak similarity to protein ref:NP_171656.1 (A.thaliana) unknown protein (Arabidopsis thaliana) /REP_ORG=G. max| publicID: BI970208| unigene cluster: Gma.4978| unigeneID: Gma.4978|Transcribed locus|NULL| clu…
GmaAffx.15262.1.S1_at	16277	Glyma10g31380	Glyma.10g170900	7.10369e-05	0.00775808	4.58423	phosphoprotein phosphatase; similar to tyrosine specific protein phosphatase family protein [Arabidopsis thaliana] (TAIR:AT5G16480.1); similar to Tyrosine specific protein phosphatase and dual specificity protein phosphatase; Putative tyrosine phosphatase [Medicago truncatula] (GB:ABD28384.1); contains InterPro domain Protein-tyrosine phosphatase, SIW14-like (InterPro:IPR004861)|e: 2e-066|Arabido…	<none>	gb:BI469858 /DB_XREF=gi:15285967 /DB_XREF=saf44d04.y3 /CLONE=GENOME SYSTEMS CLONE ID: Gm-c1077-1327 /TID=GmaAffx.15262.1 /CNT=4 /FEA=EST /TIER=ConsEnd /STK=0 /NOTE=sequence(s) not in UniGene /REP_ORG=G. max| publicID: BI469858| unigene cluster: NULL| unigeneID: Gma.28326|Transcribed locus, weakly similar to NP_186929.2 phosphoprotein phosphatase [Arabidopsis thaliana]|NULL| cluster type: est| ent…
GmaAffx.64000.1.S1_at	26808	Glyma08g14160	Glyma.08g133100	2.41187e-05	0.00426477	4.57702	(Q9FQY9) Avr9/Cf-9 rapidly elicited protein 75|e: 2e-006|NULL|from: Soybase(Uniprot)|DNA overlap 64.69%|AA overlap: 40.2%|SeqID: Q9FQY9	<none>	gb:BU762209 /DB_XREF=gi:23728317 /DB_XREF=sar85h03.y1 /CLONE=SOYBEAN CLONE ID: Gm-c1074-9198 /TID=GmaAffx.64000.1 /CNT=5 /FEA=EST /TIER=ConsEnd /STK=0 /NOTE=sequence(s) not in UniGene /REP_ORG=G. max| publicID: BU762209| unigene cluster: NULL| unigeneID: Gma.28243|Transcribed locus|NULL| cluster type: est| entrez gene: NULL| swiss prot: NULL| interpro: NULL| transmembrane: NULL|This probe set was…
GmaAffx.3717.1.A1_at	20666	Glyma13g06600	no correspondence	9.24708e-06	0.00278222	4.56927	Encodes a synergid-expressed, plasma-membrane localized receptor-like kinase that accumulates asymetrically in the synergid membrnane at the filiform apparatus and mediates male-female gametophyte interactions during pollen tube reception.|e: 1e-022|Arabidopsis thaliana|from: Soybase(TAIR)|DNA overlap NULL%|AA overlap: NULL%|SeqID: AT3G51550	GO biological_process|protein_amino_acid_phosphorylation; Goslim: protein_metabolism other_cellular_processes other_metabolic_processes other_physiological_processes	gb:BE822345 /DB_XREF=gi:10254579 /DB_XREF=GM700017A20A3 /CLONE=Gm-r1070-6534 /TID=GmaAffx.3717.1 /CNT=2 /FEA=EST /TIER=ConsEnd /STK=1 /NOTE=sequence(s) not in UniGene /REP_ORG=G. max| publicID: BE822345| unigene cluster: NULL| unigeneID: Gma.22791|Transcribed locus, weakly similar to XP_311931.3 ENSANGP00000010886 [Anopheles gambiae str. PEST]|NULL| cluster type: est| entrez gene: NULL| swiss pro…
GmaAffx.29037.1.S1_at	19112	Glyma17g06150	Glyma.17g053600	1.52142e-05	0.003469	4.56504	calmodulin-binding family protein; similar to EDA39 (embryo sac development arrest 39), calmodulin binding [Arabidopsis thaliana] (TAIR:AT4G33050.3); similar to EDA39 (embryo sac development arrest 39), calmodulin binding [Arabidopsis thaliana] (TAIR:AT4G33050.2); similar to unnamed protein product [Vitis vinifera] (GB:CAO43805.1); contains InterPro domain IQ calmodulin-binding region (InterPro:I…	GO biological_process|N-terminal_protein_myristoylation; Goslim: protein_metabolism other_cellular_processes other_metabolic_processes other_physiological_processes	gb:BU765508 /DB_XREF=gi:23734542 /DB_XREF=sas11f09.y1 /CLONE=SOYBEAN CLONE ID: Gm-c1080-3713 /TID=GmaAffx.29037.1 /CNT=5 /FEA=EST /TIER=ConsEnd /STK=0 /NOTE=sequence(s) not in UniGene /REP_ORG=G. max| publicID: BU765508| unigene cluster: NULL| unigeneID: Gma.21135|Transcribed locus, weakly similar to NP_974672.1 calmodulin binding [Arabidopsis thaliana]|NULL| cluster type: est| entrez gene: NULL|…
Gma.3229.1.A1_at	8416	Glyma20g35180	Glyma.20g209700	5.51766e-05	0.00658444	4.51452	(Q9XIU5) GmMYB29B2 protein n=1 Tax=Glycine max RepID=Q9XIU5_SOYBN |e: 1E-160|NULL|from: Soybase(Uniref)|DNA overlap 100%|AA overlap: 100%|SeqID: Q9XIU5	GO biological_process|response_to_salt_stress regulation_of_transcription,_DNA-dependent response_to_auxin_stimulus response_to_ethylene_stimulus response_to_jasmonic_acid_stimulus response_to_cadmium_ion	gb:BQ298182 /DB_XREF=gi:20813704 /DB_XREF=sao56b03.y1 /CLONE=SOYBEAN CLONE ID: Gm-c1073-3126 /TID=Gma.3229.1 /CNT=2 /FEA=EST /TIER=ConsEnd /STK=0 /UG=Gma.3229 /UG_TITLE=Glycine max transcribed sequences /REP_ORG=G. max| publicID: BQ298182| unigene cluster: Gma.3229| unigeneID: Gma.3229|Transcribed locus, weakly similar to NP_188966.1 DNA binding / transcription factor [Arabidopsis thaliana]|NULL|…
Gma.14100.1.S1_at	3696	Glyma11g37780	Glyma.11g243400	9.46189e-06	0.00280279	4.51442	(Q1SDM5) Zinc finger, RING-type; RINGv|e: 9e-026|NULL|from: Soybase(Uniprot)|DNA overlap 48.56%|AA overlap: 52.71%|SeqID: Q1SDM5	<none>	gb:CD408988 /DB_XREF=gi:31466960 /DB_XREF=Gm_ck35720 /TID=Gma.14100.1 /CNT=5 /FEA=EST /TIER=ConsEnd /STK=2 /UG=Gma.14100 /UG_TITLE=Glycine max transcribed sequence with weak similarity to protein ref:NP_178507.1 (A.thaliana) putative RING zinc finger protein (Arabidopsis thaliana) /REP_ORG=G. max| publicID: CD408988| unigene cluster: Gma.14100| unigeneID: Gma.14100|Transcribed locus, weakly simil…
GmaAffx.4463.1.A1_at	22261	Glyma10g39910	Glyma.10g253100	7.55298e-05	0.00795647	4.45156	protein kinase family protein; Identical to Cysteine-rich receptor-like protein kinase 28 precursor (CRK28) [Arabidopsis Thaliana] (GB:O65405); similar to protein kinase family protein [Arabidopsis thaliana] (TAIR:AT4G21410.1); similar to unnamed protein product [Vitis vinifera] (GB:CAO22277.1); contains InterPro domain Protein of unknown function DUF26 (InterPro:IPR002902); contains InterPro dom…	GO biological_process|protein_amino_acid_phosphorylation; Goslim: protein_metabolism other_cellular_processes other_metabolic_processes other_physiological_processes	gb:AW458599 /DB_XREF=gi:7028816 /DB_XREF=sh11b11.y1 /CLONE=GENOME SYSTEMS CLONE ID: Gm-c1016-4438 /TID=GmaAffx.4463.1 /CNT=2 /FEA=EST /TIER=ConsEnd /STK=0 /NOTE=sequence(s) not in UniGene /REP_ORG=G. max| publicID: AW458599| unigene cluster: NULL| unigeneID: NULL|NULL|NULL| cluster type: NULL| entrez gene: NULL| swiss prot: NULL| interpro: NULL| transmembrane: NULL|This probe set was annotated us…
GmaAffx.48085.1.S1_at	23015			2.66723e-05	0.00450799	4.42777	calmodulin, putative; similar to CAM8 (CALMODULIN 8), calcium ion binding [Arabidopsis thaliana] (TAIR:AT4G14640.1); similar to hypothetical protein [Vitis vinifera] (GB:CAN70418.1); contains InterPro domain EF-Hand type; (InterPro:IPR011992); contains InterPro domain Calcium-binding EF-hand; (InterPro:IPR002048)|e: 2e-020|Arabidopsis thaliana|from: Soybase(TAIR)|DNA overlap NULL%|AA overlap: NUL…	GO biological_process|biological_process_unknown; Goslim: biological_process_unknown	gb:AI973796 /DB_XREF=gi:5770622 /DB_XREF=sd10d10.y1 /CLONE=GENOME SYSTEMS CLONE ID: Gm-c1020-1292 /TID=GmaAffx.48085.1 /CNT=2 /FEA=EST /TIER=ConsEnd /STK=0 /NOTE=sequence(s) not in UniGene /REP_ORG=G. max| publicID: AI973796| unigene cluster: NULL| unigeneID: NULL|NULL|NULL| cluster type: NULL| entrez gene: NULL| swiss prot: NULL| interpro: NULL| transmembrane: NULL|This probe set was annotated u…
GmaAffx.36482.1.S1_at	20512	Glyma13g37830	Glyma.13g302500	4.11439e-05	0.00554474	4.41866	(Q69FA1) Anthocyanin acyltransferase n=1 Tax=Phaseolus vulgaris RepID=Q69FA1_PHAVU |e: 2E-73|NULL|from: Soybase(Uniref)|DNA overlap 39.35%|AA overlap: 89.51%|SeqID: Q69FA1	GO biological_process|biological_process_unknown; Goslim: biological_process_unknown	gb:BI321105 /DB_XREF=gi:15000291 /DB_XREF=saf47e02.y3 /CLONE=GENOME SYSTEMS CLONE ID: Gm-c1077-1732 /TID=GmaAffx.36482.1 /CNT=2 /FEA=EST /TIER=ConsEnd /STK=0 /NOTE=sequence(s) not in UniGene /REP_ORG=G. max| publicID: BI321105| unigene cluster: NULL| unigeneID: Gma.26204|Transcribed locus, weakly similar to NP_171849.2 transferase [Arabidopsis thaliana]|NULL| cluster type: est| entrez gene: NULL|…
GmaAffx.45741.1.S1_at	22493	Glyma17g11490	Glyma.17g106500	1.37603e-05	0.00335006	4.39721	(Q1RW48) Hypothetical protein|e: 8e-023|NULL|from: Soybase(Uniprot)|DNA overlap 62.5%|AA overlap: 68.89%|SeqID: Q1RW48	GO biological_process|biological_process_unknown; Goslim: biological_process_unknown	gb:BQ786295 /DB_XREF=gi:21994767 /DB_XREF=saq66b01.y1 /CLONE=SOYBEAN CLONE ID: Gm-c1076-4658 /TID=GmaAffx.45741.1 /CNT=2 /FEA=EST /TIER=ConsEnd /STK=0 /NOTE=sequence(s) not in UniGene /REP_ORG=G. max| publicID: BQ786295| unigene cluster: NULL| unigeneID: Gma.28328|Transcribed locus|NULL| cluster type: est| entrez gene: NULL| swiss prot: NULL| interpro: NULL| transmembrane: NULL|This probe set was…
GmaAffx.72348.1.S1_at	29057			7.20981e-06	0.00239366	4.39126	su22a05.y1; Gm-c1068-9; Length: 429|e: NULL|NULL|from: Soybase(GenBank)|DNA overlap NULL%|AA overlap: NULL%|SeqID: BF324132	<none>	gb:BF324132 /DB_XREF=gi:11273674 /DB_XREF=su22a05.y1 /CLONE=GENOME SYSTEMS CLONE ID: Gm-c1068-9 /TID=GmaAffx.72348.1 /CNT=2 /FEA=EST /TIER=ConsEnd /STK=0 /NOTE=sequence(s) not in UniGene /REP_ORG=G. max| publicID: BF324132| unigene cluster: NULL| unigeneID: NULL|NULL|NULL| cluster type: NULL| entrez gene: NULL| swiss prot: NULL| interpro: NULL| transmembrane: NULL|This probe set was annotated usi…
GmaAffx.45704.1.S1_at	22486	Glyma04g03670	Glyma.04g034400	9.97051e-05	0.00946723	4.3728	GNS1/SUR4 membrane family protein; similar to GNS1/SUR4 membrane family protein [Arabidopsis thaliana] (TAIR:AT1G75000.1); similar to unnamed protein product [Vitis vinifera] (GB:CAO61221.1); contains InterPro domain GNS1/SUR4 membrane protein; (InterPro:IPR002076)|e: 1e-040|Arabidopsis thaliana|from: Soybase(TAIR)|DNA overlap NULL%|AA overlap: NULL%|SeqID: AT4G36830	GO biological_process|biological_process_unknown; Goslim: biological_process_unknown	gb:BI425988 /DB_XREF=gi:15203220 /DB_XREF=sah74g12.y1 /CLONE=GENOME SYSTEMS CLONE ID: Gm-c1049-4175 /TID=GmaAffx.45704.1 /CNT=1 /FEA=EST /TIER=ConsEnd /STK=0 /NOTE=sequence(s) not in UniGene /REP_ORG=G. max| publicID: BI425988| unigene cluster: NULL| unigeneID: NULL|NULL|NULL| cluster type: NULL| entrez gene: NULL| swiss prot: NULL| interpro: NULL| transmembrane: NULL|This probe set was annotated…
GmaAffx.57525.1.S1_x_at	25183	Glyma20g35180	Glyma.20g209700	3.22249e-05	0.00498029	4.34903	(Q9XIU5) GmMYB29B2 protein|e: 2e-062|NULL|from: Soybase(Uniprot)|DNA overlap 77.82%|AA overlap: 87.79%|SeqID: Q9XIU5	GO biological_process| response_to_salt_stress regulation_of_transcription,_DNA-dependent response_to_auxin_stimulus response_to_ethylene_stimulus response_to_jasmonic_acid_stimulus response_to_cadmium_ion; Goslim: response_to_stress response_to_abiotic_or_biotic_stimulus transcription other_cellular_processes other_metabolic_processes other_biological_processes other_physiological_processes	gb:AW831457 /DB_XREF=gi:7925431 /DB_XREF=sm33a10.y1 /CLONE=GENOME SYSTEMS CLONE ID: Gm-c1028-5683 /TID=GmaAffx.57525.1 /CNT=3 /FEA=mRNA /TIER=ConsEnd /STK=0 /NOTE=sequence(s) not in UniGene /REP_ORG=G. max| publicID: AW831457| unigene cluster: NULL| unigeneID: Gma.35586|GmMYB29 protein|GmMYB29| cluster type: NULL| entrez gene: 100101837| swiss prot: Q9SXF9| interpro: NULL| transmembrane: NULL|Thi…
GmaAffx.16921.1.S1_at	16619	Glyma20g26770	Glyma.20g131500	1.46178e-05	0.003469	4.21978	sao69g12.y1; Length: 362|e: NULL|NULL|from: Soybase(GenBank)|DNA overlap NULL%|AA overlap: NULL%|SeqID: BQ628730	<none>	gb:BQ628730 /DB_XREF=gi:21676379 /DB_XREF=sao69g12.y1 /CLONE=SOYBEAN CLONE ID: Gm-c1073-4559 /TID=GmaAffx.16921.1 /CNT=2 /FEA=EST /TIER=ConsEnd /STK=0 /NOTE=sequence(s) not in UniGene /REP_ORG=G. max| publicID: BQ628730| unigene cluster: NULL| unigeneID: Gma.4590|Transcribed locus, moderately similar to NP_195118.1 catalytic/ protein phosphatase type 2C [Arabidopsis thaliana]|NULL| cluster type: …
GmaAffx.92491.1.S1_s_at	36802	Glyma08g11610	Glyma.08g109500	6.59062e-05	0.00741608	4.21798	(P24826) Chalcone synthase 1 (EC 2.3.1.74) (Naringenin-chalcone synthase 1)|e: 0|NULL|from: Soybase(Uniprot)|DNA overlap 81.76%|AA overlap: 98.45%|SeqID: P24826	GO biological_process|flavonoid_biosynthesis auxin_polar_transport response_to_gravity response_to_wounding chalcone_biosynthesis response_to_jasmonic_acid_stimulus regulation_of_anthocyanin_biosynthesis; Goslim: other_cellular_processes other_metabolic_processes other_physiological_processes transport response_to_abiotic_or_biotic_stimulus response_to_stress other_biological_processes	gb:CF808255 /DB_XREF=gi:37996666 /DB_XREF=psHB033xI01f /CLONE=sHB033I01 /TID=GmaAffx.92491.1 /CNT=14 /FEA=EST /TIER=ConsEnd /STK=0 /NOTE=sequence(s) not in UniGene /REP_ORG=G. max| publicID: CF808255| unigene cluster: NULL| unigeneID: Gma.17605|Chalcone synthase 1|LOC732575| cluster type: NULL| entrez gene: 732575| swiss prot: Q306X5| interpro: NULL| transmembrane: NULL|This probe set was annotat…
Gma.10075.1.S1_at	179	Glyma19g29030	no correspondence	5.56991e-05	0.0065846	4.21101	(Q2HVN6) Hypothetical protein|e: 1e-005|NULL|from: Soybase(Uniprot)|DNA overlap 20.37%|AA overlap: 64.86%|SeqID: Q2HVN6	<none>	gb:CA852124 /DB_XREF=gi:33388917 /DB_XREF=E03E04_E04_10.ab1 /CLONE=E03E04 /TID=Gma.10075.1 /CNT=4 /FEA=EST /TIER=ConsEnd /STK=0 /UG=Gma.10075 /UG_TITLE=Glycine max transcribed sequence with moderate similarity to protein pir:T49173 (A.thaliana) T49173 hypothetical protein T20N10.250 - Arabidopsis thaliana /REP_ORG=G. max| publicID: CA852124| unigene cluster: Gma.10075| unigeneID: Gma.10075|Transc…
Gma.8628.1.S1_at	14135	Glyma05g25920	Glyma.05g129200	3.66111e-05	0.00528271	4.20045	(Q3E8F8) Protein At5g46295|e: 2e-005|NULL|from: Soybase(Uniprot)|DNA overlap 41.73%|AA overlap: 37.84%|SeqID: Q3E8F8	GO biological_process|biological_process_unknown; Goslim: biological_process_unknown	gb:BU761346 /DB_XREF=gi:23726690 /DB_XREF=sas66g11.y1 /CLONE=SOYBEAN CLONE ID: Gm-c1023-5710 /TID=Gma.8628.1 /CNT=3 /FEA=EST /TIER=ConsEnd /STK=0 /UG=Gma.8628 /UG_TITLE=Glycine max transcribed sequence with weak similarity to protein ref:NP_568661.1 (A.thaliana) Expressed protein (Arabidopsis thaliana) /REP_ORG=G. max| publicID: BU761346| unigene cluster: Gma.8628| unigeneID: Gma.8628|Transcribed…
GmaAffx.38977.1.S1_s_at	21080	Glyma16g04380	Glyma.16g039800	5.58571e-05	0.0065846	4.16349	(Q2HVN6) Hypothetical protein|e: 4e-007|NULL|from: Soybase(Uniprot)|DNA overlap 24.21%|AA overlap: 65.85%|SeqID: Q2HVN6	<none>	gb:BM954465 /DB_XREF=gi:19453055 /DB_XREF=san03g04.y1 /CLONE=SOYBEAN CLONE ID: Gm-c1084-2984 /TID=GmaAffx.38977.1 /CNT=3 /FEA=EST /TIER=ConsEnd /STK=0 /NOTE=sequence(s) not in UniGene /REP_ORG=G. max| publicID: BM954465| unigene cluster: NULL| unigeneID: Gma.10075|Transcribed locus, weakly similar to NP_001058963.1 Os07g0164800 [Oryza sativa (japonica cultivar-group)]|NULL| cluster type: est| ent…
Gma.2746.1.S1_at	7966	Glyma15g12240	Glyma.15G115600	6.82436e-05	0.00758064	4.09452	(Q1S5Y8) Hypothetical protein|e: 1e-106|NULL|from: Soybase(Uniprot)|DNA overlap 32.69%|AA overlap: 69.35%|SeqID: Q1S5Y8	GO biological_process|development; Goslim: developmental_processes	gb:CD412146 /DB_XREF=gi:31470118 /DB_XREF=Gm_ck43195 /TID=Gma.2746.1 /CNT=29 /FEA=EST /TIER=ConsEnd /STK=2 /UG=Gma.2746 /UG_TITLE=Glycine max transcribed sequence with weak similarity to protein ref:NP_199564.1 (A.thaliana) putative protein (Arabidopsis thaliana) /REP_ORG=G. max| publicID: CD412146| unigene cluster: Gma.2746| unigeneID: Gma.2746|Transcribed locus, weakly similar to NP_001049254.1…
GmaAffx.88182.2.S1_at	34574	Glyma03g35980	Glyma.03g201500	6.0772e-05	0.00698438	4.04591	(Q8S8Z8) Syringolide-induced protein B13-1-9|e: 2e-023|NULL|from: Soybase(Uniprot)|DNA overlap 60.52%|AA overlap: 59.57%|SeqID: Q8S8Z8	GO biological_process|response_to_pathogenic_bacteria defense_response_to_pathogenic_bacteria; Goslim: response_to_stress response_to_abiotic_or_biotic_stimulus	gb:BM520073 /DB_XREF=gi:18691225 /DB_XREF=sak88e11.y1 /CLONE=SOYBEAN CLONE ID: Gm-c1057-2902 /TID=GmaAffx.88182.2 /CNT=2 /FEA=EST /TIER=ConsEnd /STK=0 /NOTE=sequence(s) not in UniGene /REP_ORG=G. max| publicID: BM520073| unigene cluster: NULL| unigeneID: NULL|NULL|NULL| cluster type: NULL| entrez gene: NULL| swiss prot: NULL| interpro: NULL| transmembrane: NULL|This probe set was annotated using …
GmaAffx.58742.2.S1_x_at	25471	Glyma07g30950	Glyma.07g190100	1.99715e-05	0.00388856	4.0293	(Q2HTZ5) F-box family protein At1g61340|e: 2e-035|NULL|from: Soybase(Uniprot)|DNA overlap 78.7%|AA overlap: 63.25%|SeqID: Q2HTZ5	GO biological_process|biological_process_unknown; Goslim: biological_process_unknown	gb:BM084972 /DB_XREF=gi:16995600 /DB_XREF=saj30e05.y1 /CLONE=SOYBEAN CLONE ID: Gm-c1066-4425 /TID=GmaAffx.58742.2 /CNT=3 /FEA=EST /TIER=ConsEnd /STK=0 /NOTE=sequence(s) not in UniGene /REP_ORG=G. max| publicID: BM084972| unigene cluster: NULL| unigeneID: Gma.8961|Transcribed locus, weakly similar to NP_176329.1 unknown protein [Arabidopsis thaliana]|NULL| cluster type: est| entrez gene: NULL| swi…
GmaAffx.90671.1.S1_s_at	35662	Glyma12g33550	Glyma.12g207900	1.55789e-05	0.00350602	4.02484	AtRABA1f (Arabidopsis Rab GTPase homolog A1f); GTP binding; similar to AtRABA1g (Arabidopsis Rab GTPase homolog A1g), GTP binding [Arabidopsis thaliana] (TAIR:AT3G15060.1); similar to unnamed protein product [Vitis vinifera] (GB:CAO66374.1); contains InterPro domain Rab11-related (InterPro:IPR015595); contains InterPro domain Ras GTPase; (InterPro:IPR001806); contains InterPro domain Ras (InterPr…	GO biological_process|intracellular_protein_transport protein_transport small_GTPase_mediated_signal_transduction; Goslim: transport other_physiological_processes cell_organization_and_biogenesis signal_transduction	gb:CF806396 /DB_XREF=gi:37994807 /DB_XREF=psHB010xN10f /CLONE=sHB010N10 /TID=GmaAffx.90671.1 /CNT=1 /FEA=EST /TIER=ConsEnd /STK=0 /NOTE=sequence(s) not in UniGene /REP_ORG=G. max| publicID: CF806396| unigene cluster: NULL| unigeneID: Gma.33703|Transcribed locus, moderately similar to NP_200894.1 GTP binding [Arabidopsis thaliana]|NULL| cluster type: est| entrez gene: NULL| swiss prot: NULL| inter…
GmaAffx.16227.1.S1_s_at	16484	Glyma10g34760	Glyma.10g204400	5.21849e-05	0.00637391	4.02238	(Q45EZ4) RAV-like DNA-binding protein|e: 1e-112|NULL|from: Soybase(Uniprot)|DNA overlap 92.2%|AA overlap: 99.5%|SeqID: Q45EZ4	GO biological_process| regulation_of_transcription,_DNA-dependent; Goslim: transcription other_cellular_processes other_metabolic_processes other_biological_processes other_physiological_processes	gb:AW133007 /DB_XREF=gi:6134614 /DB_XREF=se13b12.y1 /CLONE=GENOME SYSTEMS CLONE ID: Gm-c1013-3384 /TID=GmaAffx.16227.1 /CNT=3 /FEA=EST /TIER=ConsEnd /STK=0 /NOTE=sequence(s) not in UniGene /REP_ORG=G. max| publicID: AW133007| unigene cluster: NULL| unigeneID: Gma.36000|RAV-like DNA-binding protein|LOC732601| cluster type: full length| entrez gene: 732601| swiss prot: Q45EZ4| interpro: NULL| trans…
GmaAffx.58742.2.S1_at	25470	Glyma07g30950	Glyma.07g190100	4.02031e-05	0.00550175	3.9829	(Q2HTZ5) F-box family protein At1g61340|e: 2e-035|NULL|from: Soybase(Uniprot)|DNA overlap 78.7%|AA overlap: 63.25%|SeqID: Q2HTZ5	GO biological_process|biological_process_unknown; Goslim: biological_process_unknown	gb:BM084972 /DB_XREF=gi:16995600 /DB_XREF=saj30e05.y1 /CLONE=SOYBEAN CLONE ID: Gm-c1066-4425 /TID=GmaAffx.58742.2 /CNT=3 /FEA=EST /TIER=ConsEnd /STK=0 /NOTE=sequence(s) not in UniGene /REP_ORG=G. max| publicID: BM084972| unigene cluster: NULL| unigeneID: Gma.8961|Transcribed locus, weakly similar to NP_176329.1 unknown protein [Arabidopsis thaliana]|NULL| cluster type: est| entrez gene: NULL| swi…
GmaAffx.88094.1.S1_at	34521	Glyma11g37820	Glyma.11g243000	6.10621e-05	0.00698438	3.97656	glycosyl transferase family 17 protein; similar to glycosyl transferase family 17 protein [Arabidopsis thaliana] (TAIR:AT3G27540.1); similar to glycosyl transferase family 17 protein [Arabidopsis thaliana] (TAIR:AT1G67880.1); similar to unnamed protein product [Vitis vinifera] (GB:CAO42519.1); similar to putative N-acetylglucosaminyltransferase III [Cucumis sativus] (GB:CAF33485.2); similar to be…	GO biological_process|protein_amino_acid_N-linked_glycosylation; Goslim: protein_metabolism other_cellular_processes other_metabolic_processes other_physiological_processes	gb:BI471183 /DB_XREF=gi:15287292 /DB_XREF=sah94d05.y1 /CLONE=GENOME SYSTEMS CLONE ID: Gm-c1050-3633 /TID=GmaAffx.88094.1 /CNT=3 /FEA=EST /TIER=ConsEnd /STK=0 /NOTE=sequence(s) not in UniGene /REP_ORG=G. max| publicID: BI471183| unigene cluster: NULL| unigeneID: Gma.4632|Transcribed locus, moderately similar to NP_172759.2 acetylglucosaminyltransferase/ transferase, transferring glycosyl groups [A…
Gma.17654.1.S1_at	6455	Glyma03g29450	Glyma.03g138000	5.40818e-05	0.00648563	3.97164	(Q7XZK4) Calcium-dependent calmodulin-independent protein kinase isoform 2 n=1 Tax=Cicer arietinum RepID=Q7XZK4_CICAR |e: 0|NULL|from: Soybase(Uniref)|DNA overlap 84.6%|AA overlap: 98.89%|SeqID: Q7XZK4	N-terminal_protein_myristoylation protein_amino_acid_phosphorylation response_to_salt_stress abscisic_acid_mediated_signaling	gb:BU765503 /DB_XREF=gi:23734534 /DB_XREF=sas11f04.y1 /CLONE=SOYBEAN CLONE ID: Gm-c1080-3703 /TID=Gma.17654.1 /CNT=1 /FEA=EST /TIER=ConsEnd /STK=0 /UG=Gma.17654 /UG_TITLE=Glycine max transcribed sequence /REP_ORG=G. max| publicID: BU765503| unigene cluster: Gma.17654| unigeneID: Gma.19641|Transcribed locus, moderately similar to NP_197446.1 CDPK19 (CALCIUM-DEPENDENT PROTEIN KINASE 19); ATP bindin…
GmaAffx.32330.1.A1_at	19694	Glyma17g33920	Glyma.17g222500	2.75071e-05	0.00451815	3.95261	(Q1SZ89) WRKY DNA-binding domain, putative|e: 6e-009|NULL|from: Soybase(Uniprot)|DNA overlap 42.39%|AA overlap: 65.38%|SeqID: Q1SZ89	<none>	gb:BI968710 /DB_XREF=gi:16343115 /DB_XREF=GM830006A12F11 /CLONE=Gm-r1083-2181 /TID=GmaAffx.32330.1 /CNT=1 /FEA=EST /TIER=ConsEnd /STK=1 /NOTE=sequence(s) not in UniGene /REP_ORG=G. max| publicID: BI968710| unigene cluster: NULL| unigeneID: NULL|NULL|NULL| cluster type: NULL| entrez gene: NULL| swiss prot: B0LUR8| interpro: NULL| transmembrane: NULL|This probe set was annotated using the Matching …
Gma.16575.2.S1_s_at	5378	Glyma12g30920	Glyma.12g183800	1.84133e-05	0.00375389	3.93052	zinc finger (AN1-like) family protein; Identical to Zinc finger A20 and AN1 domain-containing stress-associated protein 3 (SAP3) [Arabidopsis Thaliana] (GB:Q9ZNU9); similar to zinc finger (AN1-like) family protein [Arabidopsis thaliana] (TAIR:AT3G52800.1); similar to unnamed protein product [Vitis vinifera] (GB:CAO15931.1); contains InterPro domain Zinc finger, A20-type; (InterPro:IPR002653); con…	GO biological_process|biological_process_unknown; Goslim: biological_process_unknown	gb:BM891412 /DB_XREF=gi:19346532 /DB_XREF=sam27a06.y1 /CLONE=SOYBEAN CLONE ID: Gm-c1068-5795 /TID=Gma.16575.2 /CNT=10 /FEA=EST /TIER=ConsEnd /STK=0 /UG=Gma.16575 /UG_TITLE=Glycine max transcribed sequence with weak similarity to protein ref:NP_180326.1 (A.thaliana) putative zinc finger protein (Arabidopsis thaliana) /REP_ORG=G. max| publicID: BM891412| unigene cluster: Gma.16575| unigeneID: Gma.2…
GmaAffx.68304.1.S1_at	27948	Glyma14g08810	Glyma.14g080200	6.0677e-05	0.00698438	3.92391	(Q1SZH7) Hypothetical protein|e: 2e-012|NULL|from: Soybase(Uniprot)|DNA overlap 70.51%|AA overlap: 33.48%|SeqID: Q1SZH7	GO biological_process|biological_process_unknown; Goslim: biological_process_unknown	gb:BG044230 /DB_XREF=gi:12490741 /DB_XREF=saa25e08.y1 /CLONE=GENOME SYSTEMS CLONE ID: Gm-c1059-207 /TID=GmaAffx.68304.1 /CNT=4 /FEA=EST /TIER=ConsEnd /STK=0 /NOTE=sequence(s) not in UniGene /REP_ORG=G. max| publicID: BG044230| unigene cluster: NULL| unigeneID: Gma.29227|Transcribed locus|NULL| cluster type: est| entrez gene: NULL| swiss prot: NULL| interpro: NULL| transmembrane: NULL|This probe s…
Gma.11672.1.S1_at	1575	Glyma15g01100	Glyma.15g008300	3.31666e-05	0.00499771	3.89758	similar to unknown protein [Arabidopsis thaliana] (TAIR:AT1G52565.1); similar to conserved hypothetical protein [Medicago truncatula] (GB:ABD28733.1)|e: 2e-008|Arabidopsis thaliana|from: Soybase(TAIR)|DNA overlap NULL%|AA overlap: NULL%|SeqID: AT3G15760	GO biological_process|biological_process_unknown; Goslim: biological_process_unknown	gb:BF425929 /DB_XREF=gi:11413918 /DB_XREF=su35b03.y1 /CLONE=GENOME SYSTEMS CLONE ID: Gm-c1068-1206 /TID=Gma.11672.1 /CNT=2 /FEA=EST /TIER=ConsEnd /STK=0 /UG=Gma.11672 /UG_TITLE=Glycine max transcribed sequence with weak similarity to protein ref:NP_566525.1 (A.thaliana) expressed protein (Arabidopsis thaliana) /REP_ORG=G. max| publicID: BF425929| unigene cluster: Gma.11672| unigeneID: Gma.11672|T…
GmaAffx.1087.1.A1_at	15265			2.9482e-05	0.00469265	3.89306	(Q8W2C0) Functional candidate resistance protein KR1|e: 5e-018|NULL|from: Soybase(Uniprot)|DNA overlap 60.3%|AA overlap: 39.26%|SeqID: Q8W2C0	<none>	gb:BU547989 /DB_XREF=gi:22930842 /DB_XREF=GM880014A20A04 /CLONE=Gm-r1088-5000 /TID=GmaAffx.1087.1 /CNT=2 /FEA=EST /TIER=ConsEnd /STK=1 /NOTE=sequence(s) not in UniGene /REP_ORG=G. max| publicID: BU547989| unigene cluster: NULL| unigeneID: NULL|NULL|NULL| cluster type: NULL| entrez gene: NULL| swiss prot: NULL| interpro: NULL| transmembrane: NULL|This probe set was annotated using the Design Repre…
GmaAffx.78968.2.S1_at	31119	Glyma18g49540	Glyma.18g260700	1.68516e-05	0.00353961	3.85642	(Q1SLN2) Calcium-binding EF-hand|e: 4e-014|NULL|from: Soybase(Uniprot)|DNA overlap 77.8%|AA overlap: 41.44%|SeqID: Q1SLN2	GO biological_process|biological_process_unknown; Goslim: biological_process_unknown	gb:BM188587 /DB_XREF=gi:17519545 /DB_XREF=saj97g01.y1 /CLONE=SOYBEAN CLONE ID: Gm-c1074-4538 /TID=GmaAffx.78968.2 /CNT=1 /FEA=EST /TIER=ConsEnd /STK=0 /NOTE=sequence(s) not in UniGene /REP_ORG=G. max| publicID: BM188587| unigene cluster: NULL| unigeneID: Gma.20700|Transcribed locus, weakly similar to NP_568568.1 calcium ion binding [Arabidopsis thaliana]|NULL| cluster type: est| entrez gene: NULL…
GmaAffx.28117.1.S1_at	18918	Glyma13g20280	Glyma.13g139500	2.34555e-05	0.00418101	3.84384	protein kinase family protein; similar to protein kinase family protein [Arabidopsis thaliana] (TAIR:AT3G09010.1); similar to hypothetical protein [Vitis vinifera] (GB:CAN64306.1); contains InterPro domain Protein kinase, core; (InterPro:IPR000719); contains InterPro domain Protein kinase-like (InterPro:IPR011009); contains InterPro domain Serine/threonine protein kinase, active site; (InterPro:I…	GO biological_process|protein_amino_acid_phosphorylation; Goslim: protein_metabolism other_cellular_processes other_metabolic_processes other_physiological_processes	gb:BM143260 /DB_XREF=gi:17153327 /DB_XREF=saj42a03.y1 /CLONE=SOYBEAN CLONE ID: Gm-c1072-2309 /TID=GmaAffx.28117.1 /CNT=1 /FEA=EST /TIER=ConsEnd /STK=0 /NOTE=sequence(s) not in UniGene /REP_ORG=G. max| publicID: BM143260| unigene cluster: NULL| unigeneID: NULL|NULL|NULL| cluster type: NULL| entrez gene: NULL| swiss prot: NULL| interpro: NULL| transmembrane: NULL|This probe set was annotated using …
Gma.2055.1.S1_s_at	7236	Glyma05g00640	Glyma.05g023100	5.34618e-05	0.00645596	3.83929	membrane localized t-SNARE SNAP25 homologue, probably involved in cytokinesis and cell plate formation|e: 1e-040|Arabidopsis thaliana|from: Soybase(TAIR)|DNA overlap NULL%|AA overlap: NULL%|SeqID: AT5G61210	GO biological_process| membrane_fusion response_to_mechanical_stimulus response_to_pest,_pathogen_or_parasite vesicle-mediated_transport cytokinesis_by_cell_plate_formation; Goslim: cell_organization_and_biogenesis other_biological_processes response_to_abiotic_or_biotic_stimulus response_to_stress transport other_cellular_processes other_physiological_processes	gb:AW348801 /DB_XREF=gi:6846511 /DB_XREF=GM210003B11B7 /CLONE=Gm-r1021-853 /TID=Gma.2055.1 /CNT=3 /FEA=EST /TIER=ConsEnd /STK=1 /UG=Gma.2055 /UG_TITLE=Glycine max transcribed sequence with moderate similarity to protein ref:NP_200929.1 (A.thaliana) snap25a (Arabidopsis thaliana) /REP_ORG=G. max| publicID: AW348801| unigene cluster: Gma.2055| unigeneID: Gma.5170|Transcribed locus, weakly similar t…
GmaAffx.28450.1.S1_s_at	18977	Glyma12g30920	Glyma.12g183800	2.44659e-05	0.00430332	3.83507	zinc finger (AN1-like) family protein; Identical to Zinc finger A20 and AN1 domain-containing stress-associated protein 3 (SAP3) [Arabidopsis Thaliana] (GB:Q9ZNU9); similar to zinc finger (AN1-like) family protein [Arabidopsis thaliana] (TAIR:AT3G52800.1); similar to unnamed protein product [Vitis vinifera] (GB:CAO15931.1); contains InterPro domain Zinc finger, A20-type; (InterPro:IPR002653); con…	GO biological_process|biological_process_unknown; Goslim: biological_process_unknown	gb:BM886879 /DB_XREF=gi:19270623 /DB_XREF=sam31d06.y1 /CLONE=SOYBEAN CLONE ID: Gm-c1068-6323 /TID=GmaAffx.28450.1 /CNT=1 /FEA=EST /TIER=ConsEnd /STK=0 /NOTE=sequence(s) not in UniGene /REP_ORG=G. max| publicID: BM886879| unigene cluster: NULL| unigeneID: Gma.31848|Transcribed locus, weakly similar to NP_180326.1 DNA binding / zinc ion binding [Arabidopsis thaliana]|NULL| cluster type: est| entrez…
GmaAffx.86248.1.S1_at	33742	Glyma02g01240	Glyma.02g009400	2.09363e-05	0.00392217	3.81316	(Q1RUL7) Hypothetical protein|e: 2e-012|NULL|from: Soybase(Uniprot)|DNA overlap 42.99%|AA overlap: 51.65%|SeqID: Q1RUL7	<none>	gb:BG238698 /DB_XREF=gi:12773771 /DB_XREF=sab54c11.y1 /CLONE=GENOME SYSTEMS CLONE ID: Gm-c1043-3189 /TID=GmaAffx.86248.1 /CNT=2 /FEA=EST /TIER=ConsEnd /STK=0 /NOTE=sequence(s) not in UniGene /REP_ORG=G. max| publicID: BG238698| unigene cluster: NULL| unigeneID: Gma.26405|Transcribed locus|NULL| cluster type: est| entrez gene: NULL| swiss prot: NULL| interpro: NULL| transmembrane: NULL|This probe …
Gma.17647.1.S1_at	6448	Glyma03g39170	Glyma.03g232400	4.62192e-05	0.00593515	3.76273	sar48c11.y1; Length: 800|e: NULL|NULL|from: Soybase(GenBank)|DNA overlap NULL%|AA overlap: NULL%|SeqID: BU578150	<none>	gb:BU578150 /DB_XREF=gi:23057484 /DB_XREF=sar48c11.y1 /CLONE=SOYBEAN CLONE ID: Gm-c1074-5517 /TID=Gma.17647.1 /CNT=3 /FEA=EST /TIER=ConsEnd /STK=0 /UG=Gma.17647 /UG_TITLE=Glycine max transcribed sequences /REP_ORG=G. max| publicID: BU578150| unigene cluster: Gma.17647| unigeneID: Gma.17647|Transcribed locus|NULL| cluster type: est| entrez gene: NULL| swiss prot: NULL| interpro: NULL| transmembran…
Gma.3260.1.S1_at	8441	Glyma20g35630	Glyma.20g213700	4.65803e-05	0.00593515	3.73505	(Q06YR2) IOMT 4 n=1 Tax=Medicago truncatula RepID=Q06YR2_MEDTR |e: 1E-140|NULL|from: Soybase(Uniref)|DNA overlap 67.04%|AA overlap: 98.06%|SeqID: Q06YR2	<none>	gb:CF921337 /DB_XREF=gi:38192131 /DB_XREF=gmrhRww3-08_C03_1_027 /TID=Gma.3260.1 /CNT=32 /FEA=EST /TIER=ConsEnd /STK=0 /UG=Gma.3260 /UG_TITLE=Glycine max transcribed sequence with weak similarity to protein ref:NP_195241.1 (A.thaliana) O-methyltransferase - like protein (Arabidopsis thaliana) /REP_ORG=G. max| publicID: CF921337| unigene cluster: Gma.3260| unigeneID: Gma.3260|Transcribed locus, wea…
Gma.16575.1.S1_at	5377	Glyma12g30920	Glyma.12g183800	3.76286e-05	0.00528716	3.69286	zinc finger (AN1-like) family protein; Identical to Zinc finger A20 and AN1 domain-containing stress-associated protein 3 (SAP3) [Arabidopsis Thaliana] (GB:Q9ZNU9); similar to zinc finger (AN1-like) family protein [Arabidopsis thaliana] (TAIR:AT3G52800.1); similar to unnamed protein product [Vitis vinifera] (GB:CAO15931.1); contains InterPro domain Zinc finger, A20-type; (InterPro:IPR002653); con…	GO biological_process|biological_process_unknown; Goslim: biological_process_unknown	gb:BI968078 /DB_XREF=gi:16342483 /DB_XREF=GM830004A22B05 /CLONE=Gm-r1083-1210 /TID=Gma.16575.1 /CNT=15 /FEA=EST /TIER=ConsEnd /STK=1 /UG=Gma.16575 /UG_TITLE=Glycine max transcribed sequence with weak similarity to protein ref:NP_180326.1 (A.thaliana) putative zinc finger protein (Arabidopsis thaliana) /REP_ORG=G. max| publicID: BI968078| unigene cluster: Gma.16575| unigeneID: Gma.25385|Transcribe…
GmaAffx.92893.1.S1_at	37053	Glyma04g04250	Glyma.04g040200	6.85212e-05	0.00758716	3.67921	(Q00M86) N-hydroxycinnamoyl/benzoyltransferase 4 n=1 Tax=Glycine max RepID=Q00M86_SOYBN |e: 0|NULL|from: Soybase(Uniref)|DNA overlap 100%|AA overlap: 100%|SeqID: Q00M86	GO biological_process|biological_process_unknown; Goslim: biological_process_unknown	gb:CF808618 /DB_XREF=gi:37997029 /DB_XREF=psHB037xN15f /CLONE=sHB037N15 /TID=GmaAffx.92893.1 /CNT=1 /FEA=EST /TIER=ConsEnd /STK=0 /NOTE=sequence(s) not in UniGene /REP_ORG=G. max| publicID: CF808618| unigene cluster: NULL| unigeneID: NULL|NULL|NULL| cluster type: NULL| entrez gene: NULL| swiss prot: NULL| interpro: NULL| transmembrane: NULL|This probe set was annotated using the Design Representa…
GmaAffx.42796.1.S1_at	21871	Glyma06g24420	Glyma.06g214400	2.5276e-05	0.00434924	3.67811	GM700009B10F10; Length: 523|e: NULL|NULL|from: Soybase(GenBank)|DNA overlap NULL%|AA overlap: NULL%|SeqID: BE659446	<none>	gb:BE659446 /DB_XREF=gi:9985338 /DB_XREF=GM700009B10F10 /CLONE=Gm-r1070-3355 /TID=GmaAffx.42796.1 /CNT=6 /FEA=EST /TIER=ConsEnd /STK=1 /NOTE=sequence(s) not in UniGene /REP_ORG=G. max| publicID: BE659446| unigene cluster: NULL| unigeneID: Gma.21281|Transcribed locus|NULL| cluster type: est| entrez gene: NULL| swiss prot: NULL| interpro: NULL| transmembrane: NULL|This probe set was annotated using…
GmaAffx.78968.2.S1_s_at	31120	Glyma18g49540	Glyma.18g260700	1.42177e-05	0.00339829	3.63068	(Q1SLN2) Calcium-binding EF-hand|e: 4e-014|NULL|from: Soybase(Uniprot)|DNA overlap 77.8%|AA overlap: 41.44%|SeqID: Q1SLN2	GO biological_process|biological_process_unknown; Goslim: biological_process_unknown	gb:BM188587 /DB_XREF=gi:17519545 /DB_XREF=saj97g01.y1 /CLONE=SOYBEAN CLONE ID: Gm-c1074-4538 /TID=GmaAffx.78968.2 /CNT=1 /FEA=EST /TIER=ConsEnd /STK=0 /NOTE=sequence(s) not in UniGene /REP_ORG=G. max| publicID: BM188587| unigene cluster: NULL| unigeneID: Gma.20700|Transcribed locus, weakly similar to NP_568568.1 calcium ion binding [Arabidopsis thaliana]|NULL| cluster type: est| entrez gene: NULL…
Gma.7482.2.S1_at	12903	Glyma02g48100	Glyma.02g311200	8.74565e-05	0.00876021	3.60925	protein kinase, putative; similar to protein kinase, putative [Arabidopsis thaliana] (TAIR:AT1G76360.1); similar to unnamed protein product [Vitis vinifera] (GB:CAO47524.1); contains InterPro domain Protein kinase, core; (InterPro:IPR000719); contains InterPro domain Protein kinase-like (InterPro:IPR011009); protein kinase, putative; similar to protein kinase, putative [Arabidopsis thaliana] (TAI…	GO biological_process|protein_amino_acid_phosphorylation; Goslim: protein_metabolism other_cellular_processes other_metabolic_processes other_physiological_processes	gb:AI736575 /DB_XREF=gi:5058099 /DB_XREF=sb30g01.y1 /CLONE=GENOME SYSTEMS CLONE ID: Gm-c1009-361 /TID=Gma.7482.2 /CNT=35 /FEA=EST /TIER=ConsEnd /STK=0 /UG=Gma.7482 /UG_TITLE=Glycine max transcribed sequence with moderate similarity to protein ref:NP_565408.1 (A.thaliana) putative protein kinase (Arabidopsis thaliana) /REP_ORG=G. max| publicID: AI736575| unigene cluster: Gma.7482| unigeneID: Gma.3…
GmaAffx.15360.1.S1_at	16299			2.28491e-05	0.00414605	3.60775	sar84f05.y1; Length: 434|e: NULL|NULL|from: Soybase(GenBank)|DNA overlap NULL%|AA overlap: NULL%|SeqID: BU766035	<none>	gb:BU766035 /DB_XREF=gi:23735506 /DB_XREF=sar84f05.y1 /CLONE=SOYBEAN CLONE ID: Gm-c1074-9105 /TID=GmaAffx.15360.1 /CNT=1 /FEA=EST /TIER=ConsEnd /STK=0 /NOTE=sequence(s) not in UniGene /REP_ORG=G. max| publicID: BU766035| unigene cluster: NULL| unigeneID: Gma.34680|Transcribed locus, strongly similar to NP_566331.1 ubiquitin conjugating enzyme/ ubiquitin-like activating enzyme [Arabidopsis thalian…
Gma.5813.1.S1_at	11181	Glyma09g33560	Glyma.09g202700	4.97662e-05	0.006182	3.60404	unknown protein|e: 5e-006|Arabidopsis thaliana|from: Soybase(TAIR)|DNA overlap NULL%|AA overlap: NULL%|SeqID: AT4G33660	GO biological_process|G-protein_coupled_receptor_protein_signaling_pathway; Goslim: signal_transduction	gb:AW349069 /DB_XREF=gi:6846779 /DB_XREF=GM210003B22D9 /CLONE=Gm-r1021-954 /TID=Gma.5813.1 /CNT=11 /FEA=EST /TIER=ConsEnd /STK=1 /UG=Gma.5813 /UG_TITLE=Glycine max transcribed sequence with weak similarity to protein ref:NP_567932.1 (A.thaliana) Expressed protein (Arabidopsis thaliana) /REP_ORG=G. max| publicID: AW349069| unigene cluster: Gma.5813| unigeneID: Gma.5813|Transcribed locus, weakly si…
Gma.5170.1.A1_at	10460	Glyma17g08450	Glyma.17g076600	3.4385e-05	0.0051146	3.59607	membrane localized t-SNARE SNAP25 homologue, probably involved in cytokinesis and cell plate formation|e: 1e-035|Arabidopsis thaliana|from: Soybase(TAIR)|DNA overlap NULL%|AA overlap: NULL%|SeqID: AT5G61210	GO biological_process| membrane_fusion response_to_mechanical_stimulus response_to_pest,_pathogen_or_parasite vesicle-mediated_transport cytokinesis_by_cell_plate_formation; Goslim: cell_organization_and_biogenesis other_biological_processes response_to_abiotic_or_biotic_stimulus response_to_stress transport other_cellular_processes other_physiological_processes	gb:BQ628737 /DB_XREF=gi:21676386 /DB_XREF=sao69h10.y1 /CLONE=SOYBEAN CLONE ID: Gm-c1073-4603 /TID=Gma.5170.1 /CNT=4 /FEA=EST /TIER=ConsEnd /STK=0 /UG=Gma.5170 /UG_TITLE=Glycine max transcribed sequence with moderate similarity to protein ref:NP_200929.1 (A.thaliana) snap25a (Arabidopsis thaliana) /REP_ORG=G. max| publicID: BQ628737| unigene cluster: Gma.5170| unigeneID: Gma.5170|Transcribed locus…
Gma.1824.1.S1_at	6994	Glyma04g05320	Glyma.04g050400	4.65181e-05	0.00593515	3.553	encodes ferrochelatase I located in plastids. Involved in heme biosynthesis in non-photosynthetic tissues and induced by oxidative stress in photosynthetic tissues to supply heme for defensive hemoproteins|e: 1e-142|Arabidopsis thaliana|from: Soybase(TAIR)|DNA overlap NULL%|AA overlap: NULL%|SeqID: AT5G26030	GO biological_process|heme_biosynthesis; Goslim: other_cellular_processes other_metabolic_processes other_physiological_processes	gb:BI469795 /DB_XREF=gi:15285904 /DB_XREF=saf43e06.y3 /CLONE=GENOME SYSTEMS CLONE ID: Gm-c1077-1356 /TID=Gma.1824.1 /CNT=11 /FEA=EST /TIER=ConsEnd /STK=1 /UG=Gma.1824 /UG_TITLE=Glycine max transcribed sequence with moderate similarity to protein pir:A54125 (A.thaliana) A54125 ferrochelatase (EC 4.99.1.1) precursor, chloroplast - Arabidopsis thaliana /REP_ORG=G. max| publicID: BI469795| unigene cl…
Gma.4590.2.S1_x_at	9855	Glyma20g26770	Glyma.20g131500	5.68292e-05	0.00665394	3.50519	protein phosphatase 2C family protein / PP2C family protein; similar to protein phosphatase 2C, putative / PP2C, putative [Arabidopsis thaliana] (TAIR:AT3G51370.1); similar to unnamed protein product [Vitis vinifera] (GB:CAO63944.1); contains InterPro domain Protein phosphatase 2C-related; (InterPro:IPR001932); contains InterPro domain Protein phosphatase 2C; (InterPro:IPR015655); contains InterP…	<none>	gb:BM731233 /DB_XREF=gi:19052566 /DB_XREF=sal69c11.y1 /CLONE=SOYBEAN CLONE ID: Gm-c1061-4342 /TID=Gma.4590.2 /CNT=7 /FEA=EST /TIER=ConsEnd /STK=0 /UG=Gma.4590 /UG_TITLE=Glycine max transcribed sequence with moderate similarity to protein ref:NP_195118.1 (A.thaliana) putative protein (Arabidopsis thaliana) /REP_ORG=G. max| publicID: BM731233| unigene cluster: Gma.4590| unigeneID: Gma.4590|Transcri…
Gma.806.1.A1_at	13518	Glyma01g03910	Glyma.01g032300	1.64276e-05	0.00353049	3.47725	(Q1SHA3) Hypothetical protein|e: 9e-007|NULL|from: Soybase(Uniprot)|DNA overlap 53.62%|AA overlap: 27.03%|SeqID: Q1SHA3	<none>	gb:BE820941 /DB_XREF=gi:10253175 /DB_XREF=GM700013A20B8 /CLONE=Gm-r1070-5056 /TID=Gma.806.1 /CNT=4 /FEA=EST /TIER=ConsEnd /STK=2 /UG=Gma.806 /UG_TITLE=Glycine max transcribed sequences /REP_ORG=G. max| publicID: BE820941| unigene cluster: Gma.806| unigeneID: Gma.806|Transcribed locus|NULL| cluster type: est| entrez gene: NULL| swiss prot: NULL| interpro: NULL| transmembrane: NULL|This probe set w…
GmaAffx.58519.1.A1_at	25427	Glyma10g41130	Glyma.10g265100	4.63453e-05	0.00593515	3.47591	GM700012A10A5; Length: 368|e: NULL|NULL|from: Soybase(GenBank)|DNA overlap NULL%|AA overlap: NULL%|SeqID: BE820449	<none>	gb:BE820449 /DB_XREF=gi:10252683 /DB_XREF=GM700012A10A5 /CLONE=Gm-r1070-4617 /TID=GmaAffx.58519.1 /CNT=2 /FEA=EST /TIER=ConsEnd /STK=1 /NOTE=sequence(s) not in UniGene /REP_ORG=G. max| publicID: BE820449| unigene cluster: NULL| unigeneID: Gma.25043|Transcribed locus, weakly similar to NP_178239.1 unknown protein [Arabidopsis thaliana]|NULL| cluster type: est| entrez gene: NULL| swiss prot: NULL| …
Gma.4554.1.S1_s_at	9819	Glyma16g01940	Glyma.16g016700	2.19139e-05	0.00406141	3.46268	Gm_ck11737; Length: 598|e: NULL|NULL|from: Soybase(GenBank)|DNA overlap NULL%|AA overlap: NULL%|SeqID: CD392544	<none>	gb:CD392544 /DB_XREF=gi:31307341 /DB_XREF=Gm_ck11737 /TID=Gma.4554.1 /CNT=2 /FEA=EST /TIER=ConsEnd /STK=1 /UG=Gma.4554 /UG_TITLE=Glycine max transcribed sequences /REP_ORG=G. max| publicID: CD392544| unigene cluster: Gma.4554| unigeneID: Gma.4554|Transcribed locus|NULL| cluster type: est| entrez gene: NULL| swiss prot: NULL| interpro: NULL| transmembrane: NULL|This probe set was annotated using t…
Gma.3223.1.S1_at	8414	Glyma10g32190	Glyma.10g178400	2.47092e-05	0.00430332	3.46234	calmodulin, putative; similar to CAM8 (CALMODULIN 8), calcium ion binding [Arabidopsis thaliana] (TAIR:AT4G14640.1); similar to hypothetical protein [Vitis vinifera] (GB:CAN70418.1); contains InterPro domain EF-Hand type; (InterPro:IPR011992); contains InterPro domain Calcium-binding EF-hand; (InterPro:IPR002048)|e: 3e-080|Arabidopsis thaliana|from: Soybase(TAIR)|DNA overlap NULL%|AA overlap: NUL…	GO biological_process|biological_process_unknown; Goslim: biological_process_unknown	gb:L01433.1 /DB_XREF=gi:170075 /TID=Gma.3223.1 /CNT=1 /FEA=FLmRNA /TIER=FL /STK=1 /UG=Gma.3223 /UG_TITLE=Soybean calmodulin (SCaM-4) mRNA, complete cds. /DEF=Soybean calmodulin (SCaM-4) mRNA, complete cds. /FL=gb:L01433.1 /REP_ORG=G. max| publicID: L01433.1| unigene cluster: Gma.3223| unigeneID: Gma.3223|calmodulin|SCaM-4| cluster type: NULL| entrez gene: 547787| swiss prot: Q39890| interpro: NUL…
Gma.9913.2.S1_a_at	15016	Glyma04g40130	Glyma.04g223300	1.04847e-05	0.00293043	3.45047	(B0LUS3) Transcription factor n=1 Tax=Glycine max RepID=B0LUS3_SOYBN |e: 0|NULL|from: Soybase(Uniref)|DNA overlap 96.21%|AA overlap: 100%|SeqID: B0LUS3	GO biological_process|regulation_of_transcription,_DNA-dependent induced_systemic_resistance,_jasmonic_acid_mediated_signaling_pathway systemic_acquired_resistance,_salicylic_acid_mediated_signaling_pathway response_to_jasmonic_acid_stimulus indole_glucosinolate_biosynthetic_process defense_response_to_bacterium camalexin_biosynthetic_process defense_response_to_fungus defense_response_to_fungus	gb:CD390580 /DB_XREF=gi:31305377 /DB_XREF=Gm_ck1040 /TID=Gma.9913.2 /CNT=10 /FEA=EST /TIER=ConsEnd /STK=0 /UG=Gma.9913 /UG_TITLE=Glycine max transcribed sequence with moderate similarity to protein pir:T51712 (A.thaliana) T51712 threonine dehydratasedeaminase (imported) - Arabidopsis thaliana /REP_ORG=G. max| publicID: CD390580| unigene cluster: NULL| unigeneID: NULL|NULL|NULL| cluster type: NULL…
Gma.15721.1.S1_at	4637	Glyma19g38830	Glyma.19g201000	4.15269e-05	0.00554474	3.40977	(Q1T0R8) Hypothetical protein|e: 2e-095|NULL|from: Soybase(Uniprot)|DNA overlap 43.76%|AA overlap: 70%|SeqID: Q1T0R8	GO biological_process|biological_process_unknown; Goslim: biological_process_unknown	gb:BE659444 /DB_XREF=gi:9985336 /DB_XREF=GM700009B10E8 /CLONE=Gm-r1070-3303 /TID=Gma.15721.1 /CNT=7 /FEA=EST /TIER=ConsEnd /STK=1 /UG=Gma.15721 /UG_TITLE=Glycine max transcribed sequence with weak similarity to protein ref:NP_187782.1 (A.thaliana) unknown protein (Arabidopsis thaliana) /REP_ORG=G. max| publicID: BE659444| unigene cluster: Gma.15721| unigeneID: Gma.15721|Transcribed locus, weakly …
GmaAffx.7875.1.S1_at	31051	Glyma09g01720	Glyma.09g014700	9.35665e-05	0.00903284	3.34856	sp08b02.y1; Gm-c1041-2212; Length: 476|e: NULL|NULL|from: Soybase(GenBank)|DNA overlap NULL%|AA overlap: NULL%|SeqID: BE347871	<none>	gb:BE347871 /DB_XREF=gi:9259724 /DB_XREF=sp08b02.y1 /CLONE=GENOME SYSTEMS CLONE ID: Gm-c1041-2212 /TID=GmaAffx.7875.1 /CNT=1 /FEA=EST /TIER=ConsEnd /STK=0 /NOTE=sequence(s) not in UniGene /REP_ORG=G. max| publicID: BE347871| unigene cluster: NULL| unigeneID: NULL|NULL|NULL| cluster type: NULL| entrez gene: NULL| swiss prot: NULL| interpro: NULL| transmembrane: NULL|This probe set was annotated us…
GmaAffx.90673.1.S1_at	35663	Glyma01g39000	Glyma.01g183300	8.97361e-05	0.00883639	3.34623	(Q1S334) Disease resistance protein; AAA ATPase|e: 5e-074|NULL|from: Soybase(Uniprot)|DNA overlap 98.03%|AA overlap: 59.91%|SeqID: Q1S334	GO biological_process|apoptosis defense_response defense_response_to_pathogen; Goslim: other_cellular_processes other_physiological_processes response_to_abiotic_or_biotic_stimulus response_to_stress	gb:CF806398 /DB_XREF=gi:37994809 /DB_XREF=psHB010xO09f /CLONE=sHB010O09 /TID=GmaAffx.90673.1 /CNT=1 /FEA=EST /TIER=ConsEnd /STK=0 /NOTE=sequence(s) not in UniGene /REP_ORG=G. max| publicID: CF806398| unigene cluster: NULL| unigeneID: Gma.26994|Transcribed locus, weakly similar to NP_201490.1 unknown protein [Arabidopsis thaliana]|NULL| cluster type: est| entrez gene: NULL| swiss prot: NULL| inter…
Gma.6677.1.A1_s_at	12038	Glyma04g32710	Glyma.04g164400	1.06104e-05	0.00294186	3.34566	membrane localized t-SNARE SNAP25 homologue, probably involved in cytokinesis and cell plate formation|e: 3e-055|Arabidopsis thaliana|from: Soybase(TAIR)|DNA overlap NULL%|AA overlap: NULL%|SeqID: AT5G61210	GO biological_process| membrane_fusion response_to_mechanical_stimulus response_to_pest,_pathogen_or_parasite vesicle-mediated_transport cytokinesis_by_cell_plate_formation; Goslim: cell_organization_and_biogenesis other_biological_processes response_to_abiotic_or_biotic_stimulus response_to_stress transport other_cellular_processes other_physiological_processes	gb:AW310551 /DB_XREF=gi:6726197 /DB_XREF=sg21a10.x1 /CLONE=GENOME SYSTEMS CLONE ID: Gm-c1024-1267 /TID=Gma.6677.1 /CNT=4 /FEA=EST /TIER=ConsEnd /STK=1 /UG=Gma.6677 /UG_TITLE=Glycine max transcribed sequence with weak similarity to protein ref:NP_200929.1 (A.thaliana) snap25a (Arabidopsis thaliana) /REP_ORG=G. max| publicID: AW310551| unigene cluster: Gma.6677| unigeneID: Gma.6677|Transcribed locu…
GmaAffx.21566.1.S1_at	17608	Glyma05g27540	Glyma.05g143400	4.03214e-05	0.00550175	3.31891	sm58a06.y1; Gm-c1028-8075; Length: 433|e: NULL|NULL|from: Soybase(GenBank)|DNA overlap NULL%|AA overlap: NULL%|SeqID: BE057424	<none>	gb:BE057424 /DB_XREF=gi:8401790 /DB_XREF=sm58a06.y1 /CLONE=GENOME SYSTEMS CLONE ID: Gm-c1028-8075 /TID=GmaAffx.21566.1 /CNT=2 /FEA=EST /TIER=ConsEnd /STK=0 /NOTE=sequence(s) not in UniGene /REP_ORG=G. max| publicID: BE057424| unigene cluster: NULL| unigeneID: NULL|NULL|NULL| cluster type: NULL| entrez gene: NULL| swiss prot: NULL| interpro: NULL| transmembrane: NULL|This probe set was annotated u…
Gma.2885.1.S1_at	8096	Glyma10g31260	Glyma.10g169600	6.04282e-05	0.00698438	3.26138	MEE66 (maternal effect embryo arrest 66); Identical to F-box protein At2g02240 [Arabidopsis Thaliana] (GB:Q3E6P4); similar to ATPP2-B2 (Phloem protein 2-B2), carbohydrate binding [Arabidopsis thaliana] (TAIR:AT2G02250.1); similar to unnamed protein product [Vitis vinifera] (GB:CAO17186.1); contains InterPro domain Cyclin-like F-box (InterPro:IPR001810)|e: 8e-071|Arabidopsis thaliana|from: Soybase…	GO biological_process|biological_process_unknown; Goslim: biological_process_unknown	gb:BU764174 /DB_XREF=gi:23732037 /DB_XREF=sas53e11.y1 /CLONE=SOYBEAN CLONE ID: Gm-c1023-4461 /TID=Gma.2885.1 /CNT=29 /FEA=EST /TIER=ConsEnd /STK=0 /UG=Gma.2885 /UG_TITLE=Glycine max transcribed sequence with weak similarity to protein ref:NP_178341.1 (A.thaliana) putative phloem-specific lectin (Arabidopsis thaliana) /REP_ORG=G. max| publicID: BU764174| unigene cluster: Gma.2885| unigeneID: Gma.2…
Gma.1007.1.S1_a_at	173	Glyma18g04450	Glyma.18g039500	8.18948e-05	0.00834787	3.23367	(Q9AR93) Putative calmodulin-related protein|e: 8e-033|NULL|from: Soybase(Uniprot)|DNA overlap 58.17%|AA overlap: 79.78%|SeqID: Q9AR93	GO biological_process|biological_process_unknown; Goslim: biological_process_unknown	gb:CD402215 /DB_XREF=gi:31460247 /DB_XREF=Gm_ck24825 /TID=Gma.1007.1 /CNT=4 /FEA=EST /TIER=ConsEnd /STK=1 /UG=Gma.1007 /UG_TITLE=Glycine max transcribed sequence with weak similarity to protein ref:NP_198593.1 (A.thaliana) CALMODULIN-RELATED PROTEIN 2, TOUCH-INDUCED (TCH2) (Arabidopsis thaliana) /REP_ORG=G. max| publicID: CD402215| unigene cluster: Gma.1007| unigeneID: Gma.1007|Transcribed locus,…
GmaAffx.68124.1.S1_at	27908	Glyma11g35340	no correspondence	3.50698e-05	0.00519417	3.22542	protein kinase family protein; similar to protein kinase, putative [Arabidopsis thaliana] (TAIR:AT5G47850.1); similar to unnamed protein product [Vitis vinifera] (GB:CAO41369.1); similar to unnamed protein product [Vitis vinifera] (GB:CAO21446.1); contains InterPro domain Protein kinase, core; (InterPro:IPR000719); contains InterPro domain Protein kinase-like (InterPro:IPR011009); contains InterP…	GO biological_process|protein_amino_acid_phosphorylation; Goslim: protein_metabolism other_cellular_processes other_metabolic_processes other_physiological_processes	gb:BG510658 /DB_XREF=gi:13481315 /DB_XREF=sac71f08.y1 /CLONE=GENOME SYSTEMS CLONE ID: Gm-c1072-1023 /TID=GmaAffx.68124.1 /CNT=2 /FEA=EST /TIER=ConsEnd /STK=0 /NOTE=sequence(s) not in UniGene /REP_ORG=G. max| publicID: BG510658| unigene cluster: NULL| unigeneID: NULL|NULL|NULL| cluster type: NULL| entrez gene: NULL| swiss prot: NULL| interpro: NULL| transmembrane: NULL|This probe set was annotated…
GmaAffx.28970.1.A1_at	19079	Glyma02g46670	Glyma.02g297200	9.32651e-05	0.00903284	3.08862	protein kinase family protein; similar to WNK3 (Arabidopsis WNK kinase 3), kinase [Arabidopsis thaliana] (TAIR:AT3G48260.1); similar to MAP kinase-like protein [Gossypium hirsutum] (GB:AAP36697.1); contains InterPro domain Protein kinase, core; (InterPro:IPR000719); contains InterPro domain Protein kinase-like (InterPro:IPR011009)|e: 1e-061|Arabidopsis thaliana|from: Soybase(TAIR)|DNA overlap NUL…	GO biological_process|protein_amino_acid_phosphorylation; Goslim: protein_metabolism other_cellular_processes other_metabolic_processes other_physiological_processes	gb:BU547020 /DB_XREF=gi:22929881 /DB_XREF=GM880011B20F10 /CLONE=Gm-r1088-4124 /TID=GmaAffx.28970.1 /CNT=2 /FEA=EST /TIER=ConsEnd /STK=1 /NOTE=sequence(s) not in UniGene /REP_ORG=G. max| publicID: BU547020| unigene cluster: NULL| unigeneID: NULL|NULL|NULL| cluster type: NULL| entrez gene: NULL| swiss prot: NULL| interpro: NULL| transmembrane: NULL|This probe set was annotated using the Design Repr…
GmaAffx.59154.1.S1_at	25554	Glyma08g04920	Glyma.08g044400	8.89234e-05	0.00883058	3.07688	(Q1RZG4) Hypothetical protein At1g73800/F25P22_22|e: 3e-048|NULL|from: Soybase(Uniprot)|DNA overlap 50.68%|AA overlap: 63.58%|SeqID: Q1RZG4	GO biological_process|biological_process_unknown; Goslim: biological_process_unknown	gb:BG508624 /DB_XREF=gi:13479281 /DB_XREF=sac75c09.y1 /CLONE=GENOME SYSTEMS CLONE ID: Gm-c1072-1265 /TID=GmaAffx.59154.1 /CNT=10 /FEA=EST /TIER=ConsEnd /STK=0 /NOTE=sequence(s) not in UniGene /REP_ORG=G. max| publicID: BG508624| unigene cluster: NULL| unigeneID: Gma.27531|Transcribed locus|NULL| cluster type: est| entrez gene: NULL| swiss prot: NULL| interpro: NULL| transmembrane: NULL|This probe…
GmaAffx.479.1.S1_at	22986	Glyma10g28830	Glyma.10g147100	3.05021e-05	0.00478339	2.95948	sm85c07.y1; Gm-c1015-6853; Length: 321|e: NULL|NULL|from: Soybase(GenBank)|DNA overlap NULL%|AA overlap: NULL%|SeqID: BE022394	<none>	gb:BE022394 /DB_XREF=gi:8284835 /DB_XREF=sm85c07.y1 /CLONE=GENOME SYSTEMS CLONE ID: Gm-c1015-6853 /TID=GmaAffx.479.1 /CNT=1 /FEA=EST /TIER=ConsEnd /STK=0 /NOTE=sequence(s) not in UniGene /REP_ORG=G. max| publicID: BE022394| unigene cluster: NULL| unigeneID: Gma.25980|Transcribed locus, moderately similar to NP_001049892.1 Os03g0307000 [Oryza sativa (japonica cultivar-group)]|NULL| cluster type: e…
GmaAffx.83581.1.S1_at	32747	Glyma18g03070	Glyma.18g026900	3.26358e-05	0.00498029	2.94254	sas57c08.y1; Length: 445|e: NULL|NULL|from: Soybase(GenBank)|DNA overlap NULL%|AA overlap: NULL%|SeqID: BU760703	<none>	gb:BU760703 /DB_XREF=gi:23725494 /DB_XREF=sas57c08.y1 /CLONE=SOYBEAN CLONE ID: Gm-c1023-4743 /TID=GmaAffx.83581.1 /CNT=1 /FEA=EST /TIER=ConsEnd /STK=0 /NOTE=sequence(s) not in UniGene /REP_ORG=G. max| publicID: BU760703| unigene cluster: NULL| unigeneID: NULL|NULL|NULL| cluster type: NULL| entrez gene: NULL| swiss prot: NULL| interpro: NULL| transmembrane: NULL|This probe set was annotated using …
GmaAffx.15015.1.S1_at	16182	Glyma10g00980	Glyma.10g007000	4.13358e-05	0.00554474	2.93039	(Q1SCX0) Pathogenesis-related transcriptional factor and ERF|e: 3e-038|NULL|from: Soybase(Uniprot)|DNA overlap 88.62%|AA overlap: 63.7%|SeqID: Q1SCX0	GO biological_process| regulation_of_transcription,_DNA-dependent jasmonic_acid_mediated_signaling_pathway ethylene_mediated_signaling_pathway defense_response_to_pathogen; Goslim: transcription other_cellular_processes other_metabolic_processes other_biological_processes other_physiological_processes response_to_stress signal_transduction response_to_abiotic_or_biotic_stimulus	gb:BI787734 /DB_XREF=gi:15815459 /DB_XREF=sag75b04.y1 /CLONE=GENOME SYSTEMS CLONE ID: Gm-c1084-55 /TID=GmaAffx.15015.1 /CNT=3 /FEA=EST /TIER=ConsEnd /STK=0 /NOTE=sequence(s) not in UniGene /REP_ORG=G. max| publicID: BI787734| unigene cluster: NULL| unigeneID: Gma.28365|Transcribed locus, weakly similar to NP_188965.1 ATERF1/ERF1; DNA binding / transcription factor/ transcriptional activator [Arab…
GmaAffx.34067.1.A1_at	20060	Glyma07g05370	Glyma.07g048100	1.93224e-05	0.0038166	2.80124	Gm_ck5195; Length: 311|e: NULL|NULL|from: Soybase(GenBank)|DNA overlap NULL%|AA overlap: NULL%|SeqID: CD415148	<none>	gb:CD415148 /DB_XREF=gi:31473120 /DB_XREF=Gm_ck5195 /TID=GmaAffx.34067.1 /CNT=1 /FEA=EST /TIER=ConsEnd /STK=1 /NOTE=sequence(s) not in UniGene /REP_ORG=G. max| publicID: CD415148| unigene cluster: NULL| unigeneID: Gma.29685|Transcribed locus|NULL| cluster type: est| entrez gene: NULL| swiss prot: NULL| interpro: NULL| transmembrane: NULL|This probe set was annotated using the Accession mapped clu…
GmaAffx.4563.1.S1_at	22472	Glyma01g02990	Glyma.01g024300	5.52858e-05	0.00658444	2.79891	(Q1SEX1) Exo70 exocyst complex subunit|e: 2e-014|NULL|from: Soybase(Uniprot)|DNA overlap 81.69%|AA overlap: 40.34%|SeqID: Q1SEX1	<none>	gb:BI322056 /DB_XREF=gi:15001242 /DB_XREF=sae45f08.y3 /CLONE=GENOME SYSTEMS CLONE ID: Gm-c1051-8319 /TID=GmaAffx.4563.1 /CNT=1 /FEA=EST /TIER=ConsEnd /STK=0 /NOTE=sequence(s) not in UniGene /REP_ORG=G. max| publicID: BI322056| unigene cluster: NULL| unigeneID: NULL|NULL|NULL| cluster type: NULL| entrez gene: NULL| swiss prot: NULL| interpro: NULL| transmembrane: NULL|This probe set was annotated …
GmaAffx.90163.1.S1_s_at	35337	Glyma13g28630	Glyma.13g215000	7.36951e-05	0.00783465	2.57577	(Q5F304) Beta-amylase (EC 3.2.1.2)|e: 3e-048|NULL|from: Soybase(Uniprot)|DNA overlap 30.9%|AA overlap: 89.23%|SeqID: Q5F304	GO biological_process|polysaccharide_catabolism cellulose_biosynthesis; Goslim: other_metabolic_processes other_cellular_processes other_physiological_processes	gb:CF805888 /DB_XREF=gi:37994142 /DB_XREF=psHB001xI05f /CLONE=sHB001I05 /TID=GmaAffx.90163.1 /CNT=1 /FEA=EST /TIER=ConsEnd /STK=0 /NOTE=sequence(s) not in UniGene /REP_ORG=G. max| publicID: CF805888| unigene cluster: NULL| unigeneID: Gma.11265|Transcribed locus, weakly similar to NP_197368.1 BMY3; beta-amylase [Arabidopsis thaliana]|NULL| cluster type: est| entrez gene: NULL| swiss prot: NULL| in…
GmaAffx.54479.2.A1_s_at	24485	Glyma06g19720	Glyma.06g185300	9.17137e-05	0.00900446	-2.48607	(Q1S753) Gonadotropin, beta chain; Gibberellin regulated protein|e: 2e-013|NULL|from: Soybase(Uniprot)|DNA overlap 26.9%|AA overlap: 90.91%|SeqID: Q1S753	GO biological_process|response_to_gibberellic_acid_stimulus; Goslim: other_biological_processes response_to_abiotic_or_biotic_stimulus	gb:CD405056 /DB_XREF=gi:31463028 /DB_XREF=Gm_ck28317 /TID=GmaAffx.54479.2 /CNT=1 /FEA=EST /TIER=ConsEnd /STK=1 /NOTE=sequence(s) not in UniGene /REP_ORG=G. max| publicID: CD405056| unigene cluster: NULL| unigeneID: NULL|NULL|NULL| cluster type: NULL| entrez gene: NULL| swiss prot: NULL| interpro: NULL| transmembrane: NULL|This probe set was annotated using the Design Representative Id based pipel…
GmaAffx.38342.1.S1_s_at	20950	Glyma06g07800	Glyma.06g074300	3.91999e-05	0.00543429	-2.48997	zinc finger (C3HC4-type RING finger) family protein; similar to zinc finger (C3HC4-type RING finger) family protein [Arabidopsis thaliana] (TAIR:AT5G22920.1); similar to unknown [Populus trichocarpa] (GB:ABK94674.1); contains InterPro domain Zinc finger, CHY-type; (InterPro:IPR008913); contains InterPro domain Zinc finger, RING/FYVE/PHD-type (InterPro:IPR013083); contains InterPro domain Zinc fin…	<none>	gb:BE820726 /DB_XREF=gi:10252960 /DB_XREF=GM700012A20C2 /CLONE=Gm-r1070-4708 /TID=GmaAffx.38342.1 /CNT=2 /FEA=EST /TIER=ConsEnd /STK=1 /NOTE=sequence(s) not in UniGene /REP_ORG=G. max| publicID: BE820726| unigene cluster: NULL| unigeneID: Gma.10888|Transcribed locus, moderately similar to NP_197938.2 protein binding / ubiquitin-protein ligase/ zinc ion binding [Arabidopsis thaliana]|NULL| cluster…
Gma.1224.1.S1_at	1872	Glyma17g10010	Glyma.17g092400	8.80908e-05	0.00877303	-2.55556	(Q4L0W6) Spermidine synthase|e: 1e-102|NULL|from: Soybase(Uniprot)|DNA overlap 66.52%|AA overlap: 59.87%|SeqID: Q4L0W6	GO biological_process|polyamine_biosynthesis; Goslim: other_cellular_processes other_metabolic_processes other_physiological_processes	gb:CD416035 /DB_XREF=gi:31474007 /DB_XREF=Gm_ck6287 /TID=Gma.1224.1 /CNT=65 /FEA=EST /TIER=Stack /STK=17 /UG=Gma.1224 /UG_TITLE=Glycine max transcribed sequence with weak similarity to protein sp:Q9ZUB3 (A.thaliana) SPD1_ARATH Spermidine synthase 1 (Putrescine aminopropyltransferase 1) (SPDSY 1) /REP_ORG=G. max| publicID: CD416035| unigene cluster: Gma.1224| unigeneID: Gma.32162|Transcribed locus…
GmaAffx.6790.1.S1_at	27841	Glyma03g39400	Glyma.03g234400	3.56221e-05	0.00523836	-2.61889	(Q39856) Epoxide hydrolase|e: 3e-051|NULL|from: Soybase(Uniprot)|DNA overlap 58.03%|AA overlap: 83.93%|SeqID: Q39856	GO biological_process|aromatic_compound_metabolism; Goslim: other_cellular_processes other_metabolic_processes other_physiological_processes	gb:AI856683 /DB_XREF=gi:5510366 /DB_XREF=sb42e05.y1 /CLONE=GENOME SYSTEMS CLONE ID: Gm-c1014-345 /TID=GmaAffx.6790.1 /CNT=7 /FEA=EST /TIER=ConsEnd /STK=1 /NOTE=sequence(s) not in UniGene /REP_ORG=G. max| publicID: AI856683| unigene cluster: NULL| unigeneID: Gma.32974|Transcribed locus, weakly similar to NP_187211.1 catalytic/ epoxide hydrolase/ hydrolase [Arabidopsis thaliana]|NULL| cluster type:…
Gma.18091.1.S1_at	6964	Glyma03g41930	Glyma.03g258400	6.39151e-05	0.00726277	-2.62012	(Q9M160) Maternal effect embryo arrest 47 (MEE47)|e: 7e-011|NULL|from: Soybase(Uniprot)|DNA overlap 77.88%|AA overlap: 46.75%|SeqID: Q9M160	GO biological_process|biological_process_unknown; Goslim: biological_process_unknown	gb:BE347570 /DB_XREF=gi:9259423 /DB_XREF=sp40h03.y1 /CLONE=GENOME SYSTEMS CLONE ID: Gm-c1043-750 /TID=Gma.18091.1 /CNT=3 /FEA=EST /TIER=ConsEnd /STK=0 /UG=Gma.18091 /UG_TITLE=Glycine max transcribed sequence with weak similarity to protein pir:T01552 (A.thaliana) T01552 hypothetical protein A_TM018A10.2 - Arabidopsis thaliana /REP_ORG=G. max| publicID: BE347570| unigene cluster: Gma.18091| unigen…
Gma.3976.1.S1_at	9124			9.34956e-05	0.00903284	-2.64667	sag89d01.y1; Gm-c1084-1321; Length: 306|e: NULL|NULL|from: Soybase(GenBank)|DNA overlap NULL%|AA overlap: NULL%|SeqID: BI972268	<none>	gb:BI972268 /DB_XREF=gi:16346673 /DB_XREF=sag89d01.y1 /CLONE=GENOME SYSTEMS CLONE ID: Gm-c1084-1321 /TID=Gma.3976.1 /CNT=2 /FEA=EST /TIER=ConsEnd /STK=0 /UG=Gma.3976 /UG_TITLE=Glycine max transcribed sequences /REP_ORG=G. max| publicID: BI972268| unigene cluster: Gma.3976| unigeneID: Gma.3976|Transcribed locus|NULL| cluster type: est| entrez gene: NULL| swiss prot: NULL| interpro: NULL| transmemb…
GmaAffx.89865.1.A1_s_at	35145	Glyma15g42010	Glyma.15g266100	5.56689e-05	0.0065846	-2.65993	(Q1SU63) Hypothetical protein|e: 0|NULL|from: Soybase(Uniprot)|DNA overlap 88.34%|AA overlap: 84.38%|SeqID: Q1SU63	GO biological_process|biological_process_unknown; Goslim: biological_process_unknown	gb:CK606142 /DB_XREF=gi:41145931 /DB_XREF=gmrhRww6-08_F12_T7 /TID=GmaAffx.89865.1 /CNT=3 /FEA=EST /TIER=ConsEnd /STK=0 /NOTE=sequence(s) not in UniGene /REP_ORG=G. max| publicID: CK606142| unigene cluster: NULL| unigeneID: Gma.6529|Transcribed locus, moderately similar to NP_175933.1 unknown protein [Arabidopsis thaliana]|NULL| cluster type: est| entrez gene: NULL| swiss prot: NULL| interpro: NUL…
GmaAffx.89049.1.S1_at	34865	Glyma15g38060	Glyma.15g238400	7.9884e-05	0.00823984	-2.67535	(Q1SAQ5) Annexin, putative|e: 1e-150|NULL|from: Soybase(Uniprot)|DNA overlap 77.98%|AA overlap: 83.76%|SeqID: Q1SAQ5	GO biological_process|biological_process_unknown; Goslim: biological_process_unknown	gb:CK606168 /DB_XREF=gi:41145957 /DB_XREF=gmrhRww6-09_A10_T7 /TID=GmaAffx.89049.1 /CNT=3 /FEA=EST /TIER=ConsEnd /STK=0 /NOTE=sequence(s) not in UniGene /REP_ORG=G. max| publicID: CK606168| unigene cluster: NULL| unigeneID: Gma.20727|Transcribed locus, weakly similar to NP_181409.1 ANNAT4 (ANNEXIN 4); calcium ion binding / calcium-dependent phospholipid binding [Arabidopsis thaliana]|NULL| cluster…
GmaAffx.48373.1.S1_at	23074	Glyma16g28340	Glyma.16g168200	2.68417e-05	0.00450799	-2.68702	nodulin, putative; similar to nodulin, putative [Arabidopsis thaliana] (TAIR:AT3G43660.1); similar to unnamed protein product [Vitis vinifera] (GB:CAO65135.1); contains InterPro domain Protein of unknown function DUF125, transmembrane (InterPro:IPR008217)|e: 1e-048|Arabidopsis thaliana|from: Soybase(TAIR)|DNA overlap NULL%|AA overlap: NULL%|SeqID: AT3G43630	GO biological_process|biological_process_unknown; Goslim: biological_process_unknown	gb:BF219543 /DB_XREF=gi:11117950 /DB_XREF=GM700018A10G11 /CLONE=Gm-r1070-7221 /TID=GmaAffx.48373.1 /CNT=4 /FEA=EST /TIER=ConsEnd /STK=1 /NOTE=sequence(s) not in UniGene /REP_ORG=G. max| publicID: BF219543| unigene cluster: NULL| unigeneID: Gma.27449|Transcribed locus, moderately similar to NP_189952.1 unknown protein [Arabidopsis thaliana]|NULL| cluster type: est| entrez gene: NULL| swiss prot: N…
Gma.13454.1.A1_at	3081	Glyma07g10840	Glyma.07g096900	7.14227e-05	0.00775808	-2.74478	PF07224.1;Chlorophyllase;|e: 4e-049|NULL|from: Soybase(Pfam)|DNA overlap 57.68%|AA overlap: 56.72%|SeqID: PF07224	GO biological_process|chlorophyll_catabolism response_to_stress; Goslim: other_cellular_processes other_metabolic_processes other_physiological_processes response_to_stress	gb:CD416724 /DB_XREF=gi:31474696 /DB_XREF=Gm_ck7144 /TID=Gma.13454.1 /CNT=5 /FEA=EST /TIER=ConsEnd /STK=1 /UG=Gma.13454 /UG_TITLE=Glycine max transcribed sequence with weak similarity to protein ref:NP_564094.1 (A.thaliana) expressed protein (Arabidopsis thaliana) /REP_ORG=G. max| publicID: CD416724| unigene cluster: Gma.13454| unigeneID: Gma.13454|Transcribed locus, weakly similar to NP_564094.1…
GmaAffx.43873.1.S1_at	22110	Glyma09g38250	Glyma.09g247000	7.10353e-05	0.00775808	-2.78209	regulates the development of ER bodies. also involves in response to the endophytic fungus Piriformospora indica.|e: 6e-035|Arabidopsis thaliana|from: Soybase(TAIR)|DNA overlap NULL%|AA overlap: NULL%|SeqID: AT2G22770	GO biological_process|regulation_of_transcription; Goslim: transcription other_cellular_processes other_metabolic_processes other_biological_processes other_physiological_processes	gb:BE821073 /DB_XREF=gi:10253300 /DB_XREF=GM700014A10A10 /CLONE=Gm-r1070-5395 /TID=GmaAffx.43873.1 /CNT=2 /FEA=EST /TIER=ConsEnd /STK=1 /NOTE=sequence(s) not in UniGene /REP_ORG=G. max| publicID: BE821073| unigene cluster: NULL| unigeneID: Gma.18575|Transcribed locus, weakly similar to NP_850031.2 NAI1; DNA binding / transcription factor [Arabidopsis thaliana]|NULL| cluster type: est| entrez gene…
GmaAffx.82465.1.S1_at	32280	Glyma05g31630	Glyma.05g182600	7.15535e-05	0.00775808	-2.78397	alanine:glyoxylate aminotransferase 2 homolog (AGT2) mRNA,|e: 1e-132|Arabidopsis thaliana|from: Soybase(TAIR)|DNA overlap NULL%|AA overlap: NULL%|SeqID: AT4G39660	<none>	gb:AW311352 /DB_XREF=gi:6726998 /DB_XREF=sg37e12.y1 /CLONE=GENOME SYSTEMS CLONE ID: Gm-c1025-551 /TID=GmaAffx.82465.1 /CNT=10 /FEA=EST /TIER=ConsEnd /STK=0 /NOTE=sequence(s) not in UniGene /REP_ORG=G. max| publicID: AW311352| unigene cluster: NULL| unigeneID: Gma.22081|Transcribed locus, moderately similar to NP_568064.1 AGT2 (ALANINE:GLYOXYLATE AMINOTRANSFERASE 2); alanine-glyoxylate transaminas…
GmaAffx.27496.2.S1_at	18786	Glyma20g28290	Glyma.20g144600	9.22937e-05	0.00903284	-2.91234	LOX5; lipoxygenase; similar to LOX1 (Lipoxygenase 1), lipoxygenase [Arabidopsis thaliana] (TAIR:AT1G55020.1); similar to lipoxygenase, putative [Arabidopsis thaliana] (TAIR:AT1G72520.1); similar to LOX3 (Lipoxygenase 3), iron ion binding / lipoxygenase/ metal ion binding / oxidoreductase, acting on single donors with incorporation of molecular oxygen, incorporation of two atoms of oxygen [Arabido…	GO biological_process|electron_transport; Goslim: electron_transport_or_energy_pathways	gb:BM523609 /DB_XREF=gi:18725370 /DB_XREF=sam86b11.y2 /CLONE=SOYBEAN CLONE ID: Gm-c1087-838 /TID=GmaAffx.27496.2 /CNT=2 /FEA=EST /TIER=ConsEnd /STK=0 /NOTE=sequence(s) not in UniGene /REP_ORG=G. max| publicID: BM523609| unigene cluster: NULL| unigeneID: Gma.21719|Transcribed locus, moderately similar to NP_188879.2 iron ion binding / lipoxygenase [Arabidopsis thaliana]|NULL| cluster type: est| en…
Gma.12999.1.A1_at	2529	Glyma02g11670	Glyma.02g104900	9.44306e-05	0.00909094	-2.91444	(Q1STE0) Aldehyde dehydrogenase|e: 7e-054|NULL|from: Soybase(Uniprot)|DNA overlap 65.96%|AA overlap: 70.55%|SeqID: Q1STE0	GO biological_process|response_to_pathogen; Goslim: response_to_stress response_to_abiotic_or_biotic_stimulus	gb:CD397260 /DB_XREF=gi:31312057 /DB_XREF=Gm_ck17960 /TID=Gma.12999.1 /CNT=4 /FEA=EST /TIER=ConsEnd /STK=1 /UG=Gma.12999 /UG_TITLE=Glycine max transcribed sequence with weak similarity to protein pir:T05423 (A.thaliana) T05423 probable glucosyltransferase F28A23.110 (EC 2.4.1.-) - Arabidopsis thaliana /REP_ORG=G. max| publicID: CD397260| unigene cluster: Gma.12999| unigeneID: Gma.12999|Transcribe…
Gma.8512.1.S1_at	14034	Glyma08g09900	Glyma.08g093500	2.60651e-05	0.00445001	-2.91908	(Q9LL80) Putative purple acid phosphatase|e: 0|NULL|from: Soybase(Uniprot)|DNA overlap 81.04%|AA overlap: 98.19%|SeqID: Q9LL80	GO biological_process|dephosphorylation; Goslim: other_cellular_processes other_metabolic_processes other_physiological_processes	gb:AF236108.1 /DB_XREF=gi:7331194 /GEN=PAP /TID=Gma.8512.1 /CNT=18 /FEA=FLmRNA /TIER=FL+Stack /STK=8 /UG=Gma.8512 /DEF=Glycine max putative purple acid phosphatase precursor (PAP) mRNA, complete cds. /PROD=putative purple acid phosphatase precursor /FL=gb:AF236108.1 /REP_ORG=G. max| publicID: AF236108.1| unigene cluster: Gma.8512| unigeneID: Gma.8512|purple acid phosphatase|PAP| cluster type: ful…
GmaAffx.22552.1.S1_at	17823	Glyma01g04830	Glyma.01g041400	8.13199e-05	0.00831373	-2.92849	proton-dependent oligopeptide transport (POT) family protein; similar to transporter [Arabidopsis thaliana] (TAIR:AT1G27080.1); similar to unnamed protein product [Vitis vinifera] (GB:CAO41020.1); contains InterPro domain TGF-beta receptor, type I/II extracellular region; (InterPro:IPR000109); contains InterPro domain MFS general substrate transporter (InterPro:IPR016196)|e: 3e-063|Arabidopsis th…	GO biological_process|oligopeptide_transport; Goslim: transport	gb:BU549952 /DB_XREF=gi:22932813 /DB_XREF=GM880015B10D11 /CLONE=Gm-r1088-5565 /TID=GmaAffx.22552.1 /CNT=5 /FEA=EST /TIER=ConsEnd /STK=2 /NOTE=sequence(s) not in UniGene /REP_ORG=G. max| publicID: BU549952| unigene cluster: NULL| unigeneID: Gma.27382|Transcribed locus, weakly similar to NP_564979.1 transporter [Arabidopsis thaliana]|NULL| cluster type: est| entrez gene: NULL| swiss prot: NULL| int…
Gma.12664.1.A1_at	2193	Glyma08g26380	Glyma.08g241700	9.73592e-05	0.00929542	-2.96077	UniRef100_I1KWB9 Uncharacterized protein n=1 Tax=Glycine max RepID=I1KWB9_SOYBN	GO:0004842 GO:0008270 "ubiquitin-protein ligase activity"; "zinc ion binding" GO:0005737 "cytoplasm" NA NA PTHR13139 "RING FINGER AND CCCH-TYPE ZINC FINGER DOMAIN-CONTAINING PROTEIN"	gb:CD415057 /DB_XREF=gi:31473029 /DB_XREF=Gm_ck5089 /TID=Gma.12664.1 /CNT=3 /FEA=EST /TIER=ConsEnd /STK=1 /UG=Gma.12664 /UG_TITLE=Glycine max transcribed sequence with weak similarity to protein ref:NP_189573.1 (A.thaliana) unknown protein (Arabidopsis thaliana) /REP_ORG=G. max| publicID: CD415057| unigene cluster: Gma.12664| unigeneID: Gma.12664|Transcribed locus|NULL| cluster type: est| entrez …
GmaAffx.81618.1.S1_at	32008	Glyma02g46130	Glyma.02g291700	8.596e-05	0.00868562	-2.96322	(Q1SIC2) Hypothetical protein|e: 4e-006|NULL|from: Soybase(Uniprot)|DNA overlap 21.43%|AA overlap: 65.71%|SeqID: Q1SIC2	GO:0008150 "biological process" GO:0003674 "molecular function" GO:0005634 "nucleus" PF04520 "Senescence regulator"	gb:AW706403 /DB_XREF=gi:7590656 /DB_XREF=sj56h04.y1 /CLONE=GENOME SYSTEMS CLONE ID: Gm-c1033-1328 /TID=GmaAffx.81618.1 /CNT=4 /FEA=EST /TIER=ConsEnd /STK=0 /NOTE=sequence(s) not in UniGene /REP_ORG=G. max| publicID: AW706403| unigene cluster: NULL| unigeneID: Gma.27666|Transcribed locus|NULL| cluster type: est| entrez gene: NULL| swiss prot: NULL| interpro: NULL| transmembrane: NULL|This probe se…
GmaAffx.73000.1.S1_at	29226	Glyma06g09280	Glyma.06g088300	2.05872e-05	0.00391821	-2.99292	amino acid permease 5|e: 3e-029|Arabidopsis thaliana|from: Soybase(TAIR)|DNA overlap NULL%|AA overlap: NULL%|SeqID: AT1G44100	GO biological_process|basic_amino_acid_transport; Goslim: transport	gb:BI320922 /DB_XREF=gi:15000108 /DB_XREF=saf22f03.y3 /CLONE=GENOME SYSTEMS CLONE ID: Gm-c1076-1781 /TID=GmaAffx.73000.1 /CNT=1 /FEA=EST /TIER=ConsEnd /STK=0 /NOTE=sequence(s) not in UniGene /REP_ORG=G. max| publicID: BI320922| unigene cluster: NULL| unigeneID: NULL|NULL|NULL| cluster type: NULL| entrez gene: NULL| swiss prot: NULL| interpro: NULL| transmembrane: NULL|This probe set was annotated…
Gma.4628.1.S1_at	9894	Glyma10g34460	Glyma.10g200800	8.73621e-05	0.00876021	-3.05015	(Q2LAL2) Cytochrome P450 monooxygenase CYP76A|e: 0|NULL|from: Soybase(Uniprot)|DNA overlap 76.88%|AA overlap: 95.73%|SeqID: Q2LAL2	GO biological_process|electron_transport; Goslim: electron_transport_or_energy_pathways	gb:BG156501 /DB_XREF=gi:12690165 /DB_XREF=sab10b05.y1 /CLONE=GENOME SYSTEMS CLONE ID: Gm-c1071-1209 /TID=Gma.4628.1 /CNT=36 /FEA=EST /TIER=ConsEnd /STK=0 /UG=Gma.4628 /UG_TITLE=Glycine max transcribed sequence with weak similarity to protein ref:NP_182081.1 (A.thaliana) putative cytochrome P450 (Arabidopsis thaliana) /REP_ORG=G. max| publicID: BG156501| unigene cluster: Gma.4628| unigeneID: Gma.2…
GmaAffx.61222.1.S1_s_at	26157	Glyma15g38060	Glyma.15g238400	7.35659e-05	0.00783465	-3.06451	(Q1SAQ5) Annexin, putative|e: 2e-087|NULL|from: Soybase(Uniprot)|DNA overlap 96.49%|AA overlap: 85.79%|SeqID: Q1SAQ5	GO biological_process|biological_process_unknown; Goslim: biological_process_unknown	gb:BE803404 /DB_XREF=gi:10234516 /DB_XREF=sr58a12.y1 /CLONE=GENOME SYSTEMS CLONE ID: Gm-c1051-2231 /TID=GmaAffx.61222.1 /CNT=2 /FEA=EST /TIER=ConsEnd /STK=0 /NOTE=sequence(s) not in UniGene /REP_ORG=G. max| publicID: BE803404| unigene cluster: NULL| unigeneID: Gma.20727|Transcribed locus, weakly similar to NP_181409.1 ANNAT4 (ANNEXIN 4); calcium ion binding / calcium-dependent phospholipid bindin…
GmaAffx.15312.1.S1_s_at	16292	Glyma07g02370	Glyma.07g020900	2.35243e-05	0.00418101	-3.06831	similar to unnamed protein product [Ostreococcus tauri] (GB:CAL54676.1); similar to Os08g0266300 [Oryza sativa (japonica cultivar-group)] (GB:NP_001061403.1)|e: 9e-013|Arabidopsis thaliana|from: Soybase(TAIR)|DNA overlap NULL%|AA overlap: NULL%|SeqID: AT1G16080	GO:0006098 GO:0009965 GO:0010027 GO:0016117 GO:0030154 "carotenoid biosynthetic process"; "cell differentiation"; "leaf morphogenesis"; "pentose-phosphate shunt"; "thylakoid membrane organization" NA NA GO:0009507 GO:0009570 GO:0009941 GO:0048046 "apoplast"; "chloroplast"; "chloroplast envelope"; "chloroplast stroma"	gb:BU762579 /DB_XREF=gi:23729006 /DB_XREF=sas29c09.y1 /CLONE=SOYBEAN CLONE ID: Gm-c1080-5129 /TID=GmaAffx.15312.1 /CNT=1 /FEA=EST /TIER=ConsEnd /STK=1 /NOTE=sequence(s) not in UniGene /REP_ORG=G. max| publicID: BU762579| unigene cluster: NULL| unigeneID: Gma.1398|Transcribed locus, moderately similar to NP_563991.1 unknown protein [Arabidopsis thaliana]|NULL| cluster type: est| entrez gene: NULL|…
GmaAffx.57776.1.S1_at	25244			4.85662e-05	0.00609851	-3.19352	sk22d06.y1; Gm-c1028-2916; Length: 414|e: NULL|NULL|from: Soybase(GenBank)|DNA overlap NULL%|AA overlap: NULL%|SeqID: AW707230	<none>	gb:AW707230 /DB_XREF=gi:7591498 /DB_XREF=sk22d06.y1 /CLONE=GENOME SYSTEMS CLONE ID: Gm-c1028-2916 /TID=GmaAffx.57776.1 /CNT=1 /FEA=EST /TIER=ConsEnd /STK=0 /NOTE=sequence(s) not in UniGene /REP_ORG=G. max| publicID: AW707230| unigene cluster: NULL| unigeneID: NULL|NULL|NULL| cluster type: NULL| entrez gene: NULL| swiss prot: NULL| interpro: NULL| transmembrane: NULL|This probe set was annotated u…
GmaAffx.82344.1.S1_at	32231	Glyma12g34570	Glyma.12g217400	2.46736e-05	0.00430332	-3.19518	(O24482) Sali3-2 n=1 Tax=Glycine max RepID=O24482_SOYBN |e: 1E-127|NULL|from: Soybase(Uniref)|DNA overlap 98.18%|AA overlap: 79.71%|SeqID: O24482	GO biological_process|response_to_desiccation response_to_salt_stress response_to_abscisic_acid_stimulus	gb:BI945123 /DB_XREF=gi:16282634 /DB_XREF=sb25e04.y1 /CLONE=GENOME SYSTEMS CLONE ID: Gm-c1008-247 /TID=GmaAffx.82344.1 /CNT=1 /FEA=EST /TIER=ConsEnd /STK=0 /NOTE=sequence(s) not in UniGene /REP_ORG=G. max| publicID: BI945123| unigene cluster: NULL| unigeneID: Gma.30725|Sali5-4a protein|sali5-4a| cluster type: NULL| entrez gene: 547882| swiss prot: Q06765| interpro: NULL| transmembrane: NULL|This …
Gma.8678.1.S1_at	14176	Glyma19g45130	Glyma.19g261700	7.71544e-05	0.00806563	-3.20686	SRF6 (STRUBBELIG-RECEPTOR FAMILY 6); ATP binding / protein serine/threonine kinase; Identical to Protein STRUBBELIG-RECEPTOR FAMILY 6 precursor (SRF6) [Arabidopsis Thaliana] (GB:Q9C8M9;GB:Q9C8M8); similar to SRF7 (STRUBBELIG-RECEPTOR FAMILY 7), ATP binding / protein serine/threonine kinase [Arabidopsis thaliana] (TAIR:AT3G14350.1); similar to SRF7 (STRUBBELIG-RECEPTOR FAMILY 7), ATP binding / pro…	GO biological_process|protein_amino_acid_phosphorylation transmembrane_receptor_protein_tyrosine_kinase_signaling_pathway; Goslim: protein_metabolism other_cellular_processes other_metabolic_processes other_physiological_processes signal_transduction	gb:BE823227 /DB_XREF=gi:10255461 /DB_XREF=GM700020A20G6 /CLONE=Gm-r1070-7980 /TID=Gma.8678.1 /CNT=10 /FEA=EST /TIER=ConsEnd /STK=1 /UG=Gma.8678 /UG_TITLE=Glycine max transcribed sequence with moderate similarity to protein ref:NP_175777.1 (A.thaliana) leucine-rich repeat transmembrane protein kinase 1, putative (Arabidopsis thaliana) /REP_ORG=G. max| publicID: BE823227| unigene cluster: Gma.8678|…
Gma.16877.1.S1_at	5702	Glyma07g00330	Glyma.07g001300	7.34555e-05	0.00783465	-3.27298	(Q8H2B0) Beta-amyrin synthase|e: 0|NULL|from: Soybase(Uniprot)|DNA overlap 62.82%|AA overlap: 98.28%|SeqID: Q8H2B0	GO biological_process|metabolism; Goslim: other_metabolic_processes	gb:AY095999.1 /DB_XREF=gi:23428799 /GEN=AMS1 /TID=Gma.16877.1 /CNT=14 /FEA=FLmRNA /TIER=FL /STK=2 /UG=Gma.16877 /DEF=Glycine max beta-amyrin synthase (AMS1) mRNA, complete cds. /PROD=beta-amyrin synthase /FL=gb:AY095999.1 /REP_ORG=G. max| publicID: AY095999.1| unigene cluster: Gma.16877| unigeneID: Gma.31324|beta-amyrin synthase|AMS1| cluster type: full length| entrez gene: 547702| swiss prot: Q8…
GmaAffx.5737.1.S1_at	25141	Glyma15g05980	Glyma.15g054300	1.53363e-05	0.00347397	-3.31243	(A6XNC5) (Iso)flavonoid glycosyltransferase n=1 Tax=Medicago truncatula RepID=A6XNC5_MEDTR |e: 0|NULL|from: Soybase(Uniref)|DNA overlap 71.13%|AA overlap: 98.76%|SeqID: A6XNC5	<none>	gb:BQ627819 /DB_XREF=gi:21675468 /DB_XREF=sao63h06.y2 /CLONE=SOYBEAN CLONE ID: Gm-c1073-4187 /TID=GmaAffx.5737.1 /CNT=1 /FEA=EST /TIER=ConsEnd /STK=0 /NOTE=sequence(s) not in UniGene /REP_ORG=G. max| publicID: BQ627819| unigene cluster: NULL| unigeneID: NULL|NULL|NULL| cluster type: NULL| entrez gene: NULL| swiss prot: NULL| interpro: NULL| transmembrane: NULL|This probe set was annotated using t…
GmaAffx.89049.1.S1_s_at	34866	Glyma15g38060	Glyma.15g238400	7.41892e-05	0.00786306	-3.34483	(Q1SAQ5) Annexin, putative|e: 1e-150|NULL|from: Soybase(Uniprot)|DNA overlap 77.98%|AA overlap: 83.76%|SeqID: Q1SAQ5	GO biological_process|biological_process_unknown; Goslim: biological_process_unknown	gb:CK606168 /DB_XREF=gi:41145957 /DB_XREF=gmrhRww6-09_A10_T7 /TID=GmaAffx.89049.1 /CNT=3 /FEA=EST /TIER=ConsEnd /STK=0 /NOTE=sequence(s) not in UniGene /REP_ORG=G. max| publicID: CK606168| unigene cluster: NULL| unigeneID: Gma.20727|Transcribed locus, weakly similar to NP_181409.1 ANNAT4 (ANNEXIN 4); calcium ion binding / calcium-dependent phospholipid binding [Arabidopsis thaliana]|NULL| cluster…
GmaAffx.87441.1.S1_at	34242	Glyma15g34720	Glyma.15g221300	6.90813e-05	0.00762481	-3.39327	(A6XNC7) (Iso)flavonoid glycosyltransferase n=1 Tax=Medicago truncatula RepID=A6XNC7_MEDTR |e: 1E-138|NULL|from: Soybase(Uniref)|DNA overlap 76.6%|AA overlap: 61.95%|SeqID: A6XNC7	GO biological_process|response_to_pathogen; Goslim: response_to_stress response_to_abiotic_or_biotic_stimulus	gb:BQ273031 /DB_XREF=gi:20498101 /DB_XREF=sao15b05.y1 /CLONE=SOYBEAN CLONE ID: Gm-c1054-4281 /TID=GmaAffx.87441.1 /CNT=4 /FEA=EST /TIER=ConsEnd /STK=0 /NOTE=sequence(s) not in UniGene /REP_ORG=G. max| publicID: BQ273031| unigene cluster: NULL| unigeneID: Gma.22261|Transcribed locus, weakly similar to NP_001043481.1 Os01g0597800 [Oryza sativa (japonica cultivar-group)]|NULL| cluster type: est| ent…
Gma.1379.3.S1_a_at	3385	Glyma06g19720	Glyma.06g185300	3.14219e-05	0.00488345	-3.42732	(Q1S753) Gonadotropin, beta chain; Gibberellin regulated protein|e: 5e-039|NULL|from: Soybase(Uniprot)|DNA overlap 39.8%|AA overlap: 85.9%|SeqID: Q1S753	GO biological_process|response_to_gibberellic_acid_stimulus; Goslim: other_biological_processes response_to_abiotic_or_biotic_stimulus	gb:BM527366 /DB_XREF=gi:18732995 /DB_XREF=sal61a06.y1 /CLONE=SOYBEAN CLONE ID: Gm-c1061-3468 /TID=Gma.1379.3 /CNT=33 /FEA=EST /TIER=ConsEnd /STK=0 /UG=Gma.1379 /UG_TITLE=Glycine max transcribed sequence with weak similarity to protein ref:NP_172506.1 (A.thaliana) putative heat-shock protein (Arabidopsis thaliana) /REP_ORG=G. max| publicID: BM527366| unigene cluster: Gma.1379| unigeneID: Gma.1379|…
Gma.2590.1.A1_s_at	7821	Glyma10g35870	Glyma.10g214500	4.67757e-05	0.00593822	-3.43741	(Q2XN58) Auxin down-regulated protein n=1 Tax=Glycine max RepID=Q2XN58_SOYBN |e: 0.0000000000001|NULL|from: Soybase(Uniref)|DNA overlap 97.56%|AA overlap: 100%|SeqID: Q2XN58	<none>	gb:CD406617 /DB_XREF=gi:31464589 /DB_XREF=Gm_ck3151 /TID=Gma.2590.1 /CNT=100 /FEA=mRNA /TIER=Stack /STK=65 /UG=Gma.2590 /UG_TITLE=G.max ADR12 mRNA /REP_ORG=G. max| publicID: CD406617| unigene cluster: Gma.2590| unigeneID: Gma.30717|auxin down-regulated protein|LOC100101848| cluster type: full length| entrez gene: 100101848| swiss prot: Q2XN58| interpro: NULL| transmembrane: NULL|This probe set wa…
Gma.15875.1.S1_at	4804	Glyma09g22270	Glyma.09g123600	1.59143e-05	0.00351161	-3.4984	(Q3LHL5) Hypothetical protein PPS1|e: 7e-041|NULL|from: Soybase(Uniprot)|DNA overlap 68.54%|AA overlap: 42.17%|SeqID: Q3LHL5	GO biological_process|biological_process_unknown; Goslim: biological_process_unknown	gb:BE023715 /DB_XREF=gi:8286156 /DB_XREF=sm91e08.y1 /CLONE=GENOME SYSTEMS CLONE ID: Gm-c1015-7455 /TID=Gma.15875.1 /CNT=34 /FEA=EST /TIER=ConsEnd /STK=0 /UG=Gma.15875 /UG_TITLE=Glycine max transcribed sequence with weak similarity to protein ref:NP_566590.1 (A.thaliana) expressed protein (Arabidopsis thaliana) /REP_ORG=G. max| publicID: BE023715| unigene cluster: Gma.15875| unigeneID: Gma.15875|T…
GmaAffx.27632.1.A1_at	18823	Glyma18g40190	Glyma.18g184600	1.60707e-05	0.00351161	-3.5042	UniRef100_K7MT65 Uncharacterized protein (Fragment) n=1 Tax=Glycine max RepID=K7MT65_SOYBN	GO:0008152 GO:0055114 "metabolic process"; "oxidation-reduction process" GO:0016491 GO:0016706 "oxidoreductase activity"; "oxidoreductase activity, acting on paired donors, with incorporation or reduction of molecular oxygen, 2-oxoglutarate as one donor, and incorporation of one atom each of oxygen into both donors" GO:0005737 "cytoplasm" PF03171 "2OG-Fe(II) oxygenase superfamily" PTHR10209 "OXID…	gb:BI969421 /DB_XREF=gi:16343826 /DB_XREF=GM830008A20D12 /CLONE=Gm-r1083-2856 /TID=GmaAffx.27632.1 /CNT=3 /FEA=EST /TIER=ConsEnd /STK=1 /NOTE=sequence(s) not in UniGene /REP_ORG=G. max| publicID: BI969421| unigene cluster: NULL| unigeneID: Gma.29745|Transcribed locus, weakly similar to NP_566685.1 oxidoreductase [Arabidopsis thaliana]|NULL| cluster type: est| entrez gene: NULL| swiss prot: NULL| …
GmaAffx.77560.1.S1_at	30615	Glyma07g02540	Glyma.07g022300	3.93283e-06	0.00172766	-3.51292	member of Glycosyltransferase Family- 37|e: 5e-029|Arabidopsis thaliana|from: Soybase(TAIR)|DNA overlap NULL%|AA overlap: NULL%|SeqID: AT2G03220	GO biological_process|cell_wall_biosynthesis_(sensu_Magnoliophyta) xyloglucan_biosynthesis; Goslim: other_cellular_processes other_metabolic_processes other_physiological_processes cell_organization_and_biogenesis	gb:BI893194 /DB_XREF=gi:16105454 /DB_XREF=sai62f09.y1 /CLONE=GENOME SYSTEMS CLONE ID: Gm-c1068-3330 /TID=GmaAffx.77560.1 /CNT=2 /FEA=EST /TIER=ConsEnd /STK=0 /NOTE=sequence(s) not in UniGene /REP_ORG=G. max| publicID: BI893194| unigene cluster: NULL| unigeneID: NULL|NULL|NULL| cluster type: NULL| entrez gene: NULL| swiss prot: NULL| interpro: NULL| transmembrane: NULL|This probe set was annotated…
Gma.15856.2.S1_at	4780	Glyma16g04760	Glyma.16g043400	7.27381e-05	0.00780473	-3.54569	(Q9FVC2) Apyrase GS52|e: 1e-111|NULL|from: Soybase(Uniprot)|DNA overlap 44.95%|AA overlap: 76.52%|SeqID: Q9FVC2	GO biological_process|pollen_germination; Goslim: other_cellular_processes other_biological_processes other_physiological_processes	gb:BE059022 /DB_XREF=gi:8403388 /DB_XREF=sn24b03.y1 /CLONE=GENOME SYSTEMS CLONE ID: Gm-c1016-12390 /TID=Gma.15856.2 /CNT=3 /FEA=EST /TIER=ConsEnd /STK=0 /UG=Gma.15856 /UG_TITLE=Glycine max transcribed sequence with weak similarity to protein ref:NP_197329.1 (A.thaliana) AAF00612.1) (Arabidopsis thaliana) /REP_ORG=G. max| publicID: BE059022| unigene cluster: Gma.15856| unigeneID: Gma.15856|Transcr…
Gma.1527.2.S1_at	4291	Glyma11g29460	Glyma.11g164700	9.63144e-05	0.00922107	-3.55023	(B0LVF3) Dihydroflavonol reductase n=1 Tax=Glycine max RepID=B0LVF3_SOYBN |e: 1E-119|NULL|from: Soybase(Uniref)|DNA overlap 71.65%|AA overlap: 80.69%|SeqID: B0LVF3	GO biological_process|lignin_biosynthesis; Goslim: other_cellular_processes other_metabolic_processes other_physiological_processes	gb:BE658017 /DB_XREF=gi:9983909 /DB_XREF=GM700004A10E12 /CLONE=Gm-r1070-1367 /TID=Gma.1527.2 /CNT=99 /FEA=EST /TIER=Stack /STK=19 /UG=Gma.1527 /UG_TITLE=Glycine max transcribed sequence with weak similarity to protein ref:NP_200657.1 (A.thaliana) cinnamoyl-CoA reductase - like protein (Arabidopsis thaliana) /REP_ORG=G. max| publicID: BE658017| unigene cluster: Gma.1527| unigeneID: Gma.1527|Cultiv…
Gma.2224.2.A1_s_at	7411	Glyma14g40380	Glyma.14g219300	4.5707e-05	0.00591081	-3.63345	beta tubulin gene|e: 1e-018|Arabidopsis thaliana|from: Soybase(TAIR)|DNA overlap NULL%|AA overlap: NULL%|SeqID: AT5G44340	GO biological_process|microtubule-based_movement protein_polymerization; Goslim: transport other_physiological_processes cell_organization_and_biogenesis protein_metabolism other_cellular_processes other_metabolic_processes	gb:BE659234 /DB_XREF=gi:9985126 /DB_XREF=GM700008B20F4 /CLONE=Gm-r1070-2960 /TID=Gma.2224.2 /CNT=2 /FEA=EST /TIER=ConsEnd /STK=1 /UG=Gma.2224 /UG_TITLE=Glycine max transcribed sequence with strong similarity to protein ref:NP_568437.1 (A.thaliana) Expressed protein (Arabidopsis thaliana) /REP_ORG=G. max| publicID: BE659234| unigene cluster: Gma.2224| unigeneID: Gma.32277|Transcribed locus, strong…
Gma.13671.1.A1_at	3282	Glyma05g10370	Glyma.05g090900	1.61104e-05	0.00351161	-3.64915	(Q2QDF4) CDPK-related protein kinase n=1 Tax=Gossypium hirsutum RepID=Q2QDF4_GOSHI |e: 0|NULL|from: Soybase(Uniref)|DNA overlap 75.97%|AA overlap: 93.35%|SeqID: Q2QDF4	N-terminal_protein_myristoylation protein_amino_acid_phosphorylation	gb:CD403248 /DB_XREF=gi:31461220 /DB_XREF=Gm_ck25955 /TID=Gma.13671.1 /CNT=1 /FEA=EST /TIER=ConsEnd /STK=1 /UG=Gma.13671 /UG_TITLE=Glycine max transcribed sequence /REP_ORG=G. max| publicID: CD403248| unigene cluster: Gma.13671| unigeneID: Gma.13671|Transcribed locus|NULL| cluster type: est| entrez gene: NULL| swiss prot: NULL| interpro: NULL| transmembrane: NULL|This probe set was annotated usin…
GmaAffx.32845.1.A1_at	19795	Glyma08g41570	Glyma.08g303800	3.71919e-05	0.00528271	-3.65428	ATPAO2 (POLYAMINE OXIDASE 2); amine oxidase; similar to ATPAO3 (POLYAMINE OXIDASE 3), oxidoreductase [Arabidopsis thaliana] (TAIR:AT3G59050.1); similar to unnamed protein product [Vitis vinifera] (GB:CAO69965.1); similar to hypothetical protein OsJ_015520 [Oryza sativa (japonica cultivar-group)] (GB:EAZ32037.1); similar to H0215F08.3 [Oryza sativa (indica cultivar-group)] (GB:CAH66792.1); contain…	GO biological_process|electron_transport; Goslim: electron_transport_or_energy_pathways	gb:AW160135 /DB_XREF=gi:7673728 /DB_XREF=pblt9 /TID=GmaAffx.32845.1 /CNT=2 /FEA=EST /TIER=ConsEnd /STK=0 /NOTE=sequence(s) not in UniGene /REP_ORG=G. max| publicID: AW160135| unigene cluster: NULL| unigeneID: Gma.1578|Transcribed locus, moderately similar to NP_181830.1 amine oxidase/ oxidoreductase [Arabidopsis thaliana]|NULL| cluster type: est| entrez gene: NULL| swiss prot: NULL| interpro: NUL…
Gma.308.1.S1_at	8262	Glyma11g25650	Glyma.11g157000	1.29582e-05	0.00323095	-3.70456	(Q1RVV6) Peptidase A1, pepsin|e: 1e-174|NULL|from: Soybase(Uniprot)|DNA overlap 73.04%|AA overlap: 73.51%|SeqID: Q1RVV6	GO biological_process|proteolysis; Goslim: protein_metabolism other_cellular_processes other_metabolic_processes other_physiological_processes	gb:CD414058 /DB_XREF=gi:31472030 /DB_XREF=Gm_ck45849 /TID=Gma.308.1 /CNT=33 /FEA=EST /TIER=ConsEnd /STK=1 /UG=Gma.308 /UG_TITLE=Glycine max transcribed sequence with moderate similarity to protein pir:T47599 (A.thaliana) T47599 nucleoid DNA-binding-like protein - Arabidopsis thaliana /REP_ORG=G. max| publicID: CD414058| unigene cluster: Gma.308| unigeneID: Gma.308|Transcribed locus, moderately si…
GmaAffx.49284.1.A1_s_at	23293	Glyma16g03760	Glyma.16g033700	8.08565e-05	0.00831249	-3.77809	(Q9ZWQ5) UDP-glycose:flavonoid glycosyltransferase|e: 3e-017|NULL|from: Soybase(Uniprot)|DNA overlap 48.1%|AA overlap: 71.19%|SeqID: Q9ZWQ5	GO biological_process|metabolism; Goslim: other_metabolic_processes	gb:BE658665 /DB_XREF=gi:9984557 /DB_XREF=GM700006B20H6 /CLONE=Gm-r1070-2292 /TID=GmaAffx.49284.1 /CNT=1 /FEA=EST /TIER=ConsEnd /STK=1 /NOTE=sequence(s) not in UniGene /REP_ORG=G. max| publicID: BE658665| unigene cluster: NULL| unigeneID: Gma.4595|Transcribed locus, weakly similar to NP_001043672.1 Os01g0638600 [Oryza sativa (japonica cultivar-group)]|NULL| cluster type: est| entrez gene: NULL| sw…
GmaAffx.82835.1.S1_at	32453	Glyma18g49890	Glyma.18g263900	1.35368e-05	0.00332733	-3.80166	(Q5D6H2) CNGC2 n=1 Tax=Gossypium hirsutum RepID=Q5D6H2_GOSHI |e: 0|NULL|from: Soybase(Uniref)|DNA overlap 71.66%|AA overlap: 90.63%|SeqID: Q5D6H2	GO biological_process|nitric_oxide_mediated_signal_transduction defense_response plant-type_hypersensitive_response	gb:BQ299476 /DB_XREF=gi:20814998 /DB_XREF=sao40b06.y1 /CLONE=SOYBEAN CLONE ID: Gm-c1054-6588 /TID=GmaAffx.82835.1 /CNT=13 /FEA=EST /TIER=ConsEnd /STK=0 /NOTE=sequence(s) not in UniGene /REP_ORG=G. max| publicID: BQ299476| unigene cluster: NULL| unigeneID: Gma.32740|Transcribed locus, moderately similar to NP_974783.1 DND1 (DEFENSE NO DEATH 1); cation channel/ cyclic nucleotide binding / inward re…
Gma.13218.1.A1_s_at	2818	Glyma01g01260	Glyma.01g009200	1.56905e-05	0.00350835	-3.8336	UniRef100_I1J4K5 Uncharacterized protein n=1 Tax=Glycine max RepID=I1J4K5_SOYBN	GO:0008150 "biological process" GO:0003674 "molecular function" GO:0005634 "nucleus" PF10604 "Polyketide cyclase / dehydrase and lipid transport"	gb:CD391892 /DB_XREF=gi:31306689 /DB_XREF=Gm_ck10876 /TID=Gma.13218.1 /CNT=2 /FEA=EST /TIER=ConsEnd /STK=1 /UG=Gma.13218 /UG_TITLE=Glycine max transcribed sequences /REP_ORG=G. max| publicID: CD391892| unigene cluster: Gma.13218| unigeneID: Gma.24664|Transcribed locus, weakly similar to NP_180148.1 unknown protein [Arabidopsis thaliana]|NULL| cluster type: est| entrez gene: NULL| swiss prot: NULL…
Gma.1578.1.S1_at	4700	Glyma08g41570	Glyma.08g303800	5.37111e-06	0.00208851	-3.83386	ATPAO2 (POLYAMINE OXIDASE 2); amine oxidase; similar to ATPAO3 (POLYAMINE OXIDASE 3), oxidoreductase [Arabidopsis thaliana] (TAIR:AT3G59050.1); similar to unnamed protein product [Vitis vinifera] (GB:CAO69965.1); similar to hypothetical protein OsJ_015520 [Oryza sativa (japonica cultivar-group)] (GB:EAZ32037.1); similar to H0215F08.3 [Oryza sativa (indica cultivar-group)] (GB:CAH66792.1); contain…	GO biological_process|electron_transport; Goslim: electron_transport_or_energy_pathways	gb:AW133420 /DB_XREF=gi:6135027 /DB_XREF=se18f12.y1 /CLONE=GENOME SYSTEMS CLONE ID: Gm-c1015-1608 /TID=Gma.1578.1 /CNT=17 /FEA=EST /TIER=ConsEnd /STK=0 /UG=Gma.1578 /UG_TITLE=Glycine max transcribed sequence with moderate similarity to protein ref:NP_181830.1 (A.thaliana) putative amine oxidase (Arabidopsis thaliana) /REP_ORG=G. max| publicID: AW133420| unigene cluster: Gma.1578| unigeneID: Gma.1…
GmaAffx.68609.1.S1_at	28021	Glyma20g03250	Glyma.20g026700	4.15965e-05	0.00554474	-3.84088	Encodes a plastidic alpha-glucan phosphorylase. In vitro, the enzyme has a preference for maltooligosaccharides, such as maltoheptaose.|e: 1e-083|Arabidopsis thaliana|from: Soybase(TAIR)|DNA overlap NULL%|AA overlap: NULL%|SeqID: AT3G29320	GO biological_process|carbohydrate_metabolism; Goslim: other_metabolic_processes	gb:BI892771 /DB_XREF=gi:16105031 /DB_XREF=saf37g01.y4 /CLONE=GENOME SYSTEMS CLONE ID: Gm-c1077-698 /TID=GmaAffx.68609.1 /CNT=3 /FEA=EST /TIER=ConsEnd /STK=0 /NOTE=sequence(s) not in UniGene /REP_ORG=G. max| publicID: BI892771| unigene cluster: NULL| unigeneID: NULL|NULL|NULL| cluster type: NULL| entrez gene: NULL| swiss prot: NULL| interpro: NULL| transmembrane: NULL|This probe set was annotated …
GmaAffx.38335.1.S1_at	20948	Glyma01g01260	Glyma.01g009200	4.42604e-05	0.00581046	-3.86681	similar to unknown protein [Arabidopsis thaliana] (TAIR:AT4G32870.1); similar to hypothetical protein [Oryza sativa (japonica cultivar-group)] (GB:BAD87063.1); contains domain Bet v1-like (SSF55961); contains domain no description (G3D.3.30.530.20)|e: 1e-040|Arabidopsis thaliana|from: Soybase(TAIR)|DNA overlap NULL%|AA overlap: NULL%|SeqID: AT2G25770	GO biological_process|biological_process_unknown; Goslim: biological_process_unknown	gb:AW306565 /DB_XREF=gi:6718918 /DB_XREF=se52e04.y1 /CLONE=GENOME SYSTEMS CLONE ID: Gm-c1017-2551 /TID=GmaAffx.38335.1 /CNT=7 /FEA=EST /TIER=ConsEnd /STK=0 /NOTE=sequence(s) not in UniGene /REP_ORG=G. max| publicID: AW306565| unigene cluster: NULL| unigeneID: Gma.24664|Transcribed locus, weakly similar to NP_180148.1 unknown protein [Arabidopsis thaliana]|NULL| cluster type: est| entrez gene: NUL…
Gma.1379.3.S1_x_at	3387	Glyma06g19720	Glyma.06g185300	1.75608e-05	0.00362534	-3.88386	(Q1S753) Gonadotropin, beta chain; Gibberellin regulated protein|e: 5e-039|NULL|from: Soybase(Uniprot)|DNA overlap 39.8%|AA overlap: 85.9%|SeqID: Q1S753	GO biological_process|response_to_gibberellic_acid_stimulus; Goslim: other_biological_processes response_to_abiotic_or_biotic_stimulus	gb:BM527366 /DB_XREF=gi:18732995 /DB_XREF=sal61a06.y1 /CLONE=SOYBEAN CLONE ID: Gm-c1061-3468 /TID=Gma.1379.3 /CNT=33 /FEA=EST /TIER=ConsEnd /STK=0 /UG=Gma.1379 /UG_TITLE=Glycine max transcribed sequence with weak similarity to protein ref:NP_172506.1 (A.thaliana) putative heat-shock protein (Arabidopsis thaliana) /REP_ORG=G. max| publicID: BM527366| unigene cluster: Gma.1379| unigeneID: Gma.1379|…
Gma.1379.3.S1_at	3386			4.11719e-05	0.00554474	-3.89725	(Q1S753) Gonadotropin, beta chain; Gibberellin regulated protein|e: 5e-039|NULL|from: Soybase(Uniprot)|DNA overlap 39.8%|AA overlap: 85.9%|SeqID: Q1S753	GO biological_process|response_to_gibberellic_acid_stimulus; Goslim: other_biological_processes response_to_abiotic_or_biotic_stimulus	gb:BM527366 /DB_XREF=gi:18732995 /DB_XREF=sal61a06.y1 /CLONE=SOYBEAN CLONE ID: Gm-c1061-3468 /TID=Gma.1379.3 /CNT=33 /FEA=EST /TIER=ConsEnd /STK=0 /UG=Gma.1379 /UG_TITLE=Glycine max transcribed sequence with weak similarity to protein ref:NP_172506.1 (A.thaliana) putative heat-shock protein (Arabidopsis thaliana) /REP_ORG=G. max| publicID: BM527366| unigene cluster: Gma.1379| unigeneID: Gma.1379|…
Gma.16684.1.S1_at	5493	Glyma09g13210	Glyma.09g096700	1.51357e-05	0.003469	-3.91608	endomembrane protein 70, putative; similar to endomembrane protein 70, putative [Arabidopsis thaliana] (TAIR:AT4G12650.1); similar to endosomal protein-like [Oryza sativa (japonica cultivar-group)] (GB:BAD01346.1); similar to Os02g0722300 [Oryza sativa (japonica cultivar-group)] (GB:NP_001047965.1); similar to Os02g0797700 [Oryza sativa (japonica cultivar-group)] (GB:NP_001048399.1); contains Int…	GO biological_process|transport; Goslim: transport	gb:AW100646 /DB_XREF=gi:6071259 /DB_XREF=sd58b07.y1 /CLONE=GENOME SYSTEMS CLONE ID: Gm-c1008-494 /TID=Gma.16684.1 /CNT=8 /FEA=EST /TIER=ConsEnd /STK=1 /UG=Gma.16684 /UG_TITLE=Glycine max transcribed sequence with moderate similarity to protein ref:NP_198366.1 (A.thaliana) putative protein (Arabidopsis thaliana) /REP_ORG=G. max| publicID: AW100646| unigene cluster: Gma.16684| unigeneID: Gma.16684|…
GmaAffx.43434.1.A1_at	22019	Glyma14g39010	Glyma.14g209500	2.31754e-05	0.00416167	-3.91804	sc42g07.y1; Gm-c1014-1813; Length: 311|e: NULL|NULL|from: Soybase(GenBank)|DNA overlap NULL%|AA overlap: NULL%|SeqID: AI938306	<none>	gb:AI938306 /DB_XREF=gi:5677176 /DB_XREF=sc42g07.y1 /CLONE=GENOME SYSTEMS CLONE ID: Gm-c1014-1813 /TID=GmaAffx.43434.1 /CNT=2 /FEA=EST /TIER=ConsEnd /STK=0 /NOTE=sequence(s) not in UniGene /REP_ORG=G. max| publicID: AI938306| unigene cluster: NULL| unigeneID: NULL|NULL|NULL| cluster type: NULL| entrez gene: NULL| swiss prot: NULL| interpro: NULL| transmembrane: NULL|This probe set was annotated u…
GmaAffx.45122.1.S1_at	22362	Glyma16g11370	Glyma.16g089700	5.89379e-06	0.00216457	-3.93368	member of CYP82G|e: 8e-051|Arabidopsis thaliana|from: Soybase(TAIR)|DNA overlap NULL%|AA overlap: NULL%|SeqID: AT3G25180	GO biological_process|electron_transport; Goslim: electron_transport_or_energy_pathways	gb:AW279158 /DB_XREF=gi:6667707 /DB_XREF=sf67a10.y1 /CLONE=GENOME SYSTEMS CLONE ID: Gm-c1013-4627 /TID=GmaAffx.45122.1 /CNT=2 /FEA=EST /TIER=ConsEnd /STK=0 /NOTE=sequence(s) not in UniGene /REP_ORG=G. max| publicID: AW279158| unigene cluster: NULL| unigeneID: Gma.25339|Transcribed locus, weakly similar to NP_189154.1 CYP82G1; heme binding / iron ion binding / monooxygenase/ oxygen binding [Arabid…
GmaAffx.70258.1.S1_s_at	28490	Glyma02g05450	Glyma.02g048400	1.4733e-05	0.003469	-3.93726	(Q53B69) Flavanone 3-hydroxylase n=1 Tax=Glycine max RepID=Q53B69_SOYBN |e: 0|NULL|from: Soybase(Uniref)|DNA overlap 98.67%|AA overlap: 98.67%|SeqID: Q53B69	GO biological_process|flavonoid_biosynthetic_process response_to_UV-B	gb:CA802518 /DB_XREF=gi:26059604 /DB_XREF=sau37e12.y1 /CLONE=SOYBEAN CLONE ID: Gm-c1071-3287 /TID=GmaAffx.70258.1 /CNT=1 /FEA=EST /TIER=ConsEnd /STK=0 /NOTE=sequence(s) not in UniGene /REP_ORG=G. max| publicID: CA802518| unigene cluster: NULL| unigeneID: Gma.5461|flavanone 3-hydroxylase|LOC732548| cluster type: full length| entrez gene: 732548| swiss prot: Q53B69| interpro: NULL| transmembrane: N…
GmaAffx.25369.1.S1_s_at	18369	Glyma11g05680	Glyma.11g053400	1.65115e-05	0.00353049	-3.99595	(A6XNC7) (Iso)flavonoid glycosyltransferase n=1 Tax=Medicago truncatula RepID=A6XNC7_MEDTR |e: 1E-153|NULL|from: Soybase(Uniref)|DNA overlap 57.8%|AA overlap: 85.06%|SeqID: A6XNC7	<none>	gb:AW100848 /DB_XREF=gi:6071461 /DB_XREF=sd62b10.y1 /CLONE=GENOME SYSTEMS CLONE ID: Gm-c1008-884 /TID=GmaAffx.25369.1 /CNT=1 /FEA=EST /TIER=ConsEnd /STK=0 /NOTE=sequence(s) not in UniGene /REP_ORG=G. max| publicID: AW100848| unigene cluster: NULL| unigeneID: Gma.2141|Transcribed locus, weakly similar to NP_181217.1 UDP-glycosyltransferase/ transferase, transferring glycosyl groups [Arabidopsis th…
GmaAffx.62958.1.S1_at	26583	Glyma12g34570	Glyma.12g217400	4.67875e-06	0.00190272	-4.05423	(O24482) Sali3-2 n=1 Tax=Glycine max RepID=O24482_SOYBN |e: 1E-127|NULL|from: Soybase(Uniref)|DNA overlap 98.18%|AA overlap: 79.71%|SeqID: O24482	GO biological_process|response_to_desiccation response_to_salt_stress response_to_abscisic_acid_stimulus	gb:AW569146 /DB_XREF=gi:7233803 /DB_XREF=si63h05.y1 /CLONE=GENOME SYSTEMS CLONE ID: Gm-r1030-3634 /TID=GmaAffx.62958.1 /CNT=3 /FEA=EST /TIER=ConsEnd /STK=0 /NOTE=sequence(s) not in UniGene /REP_ORG=G. max| publicID: AW569146| unigene cluster: NULL| unigeneID: Gma.34070|Transcribed locus|NULL| cluster type: est| entrez gene: NULL| swiss prot: NULL| interpro: NULL| transmembrane: NULL|This probe se…
Gma.15564.1.S1_a_at	4497	Glyma18g02210	Glyma.18g018600	1.8715e-05	0.00379308	-4.09806	(Q94C02) Myo-inositol-1-phosphate synthase (EC 5.5.1.4) (Myo-inositol-3-phosphate synthase)|e: 0|NULL|from: Soybase(Uniprot)|DNA overlap 78.34%|AA overlap: 97.06%|SeqID: Q94C02	GO biological_process|myo-inositol_biosynthesis phospholipid_biosynthesis; Goslim: other_cellular_processes other_metabolic_processes other_physiological_processes	gb:AF293970.1 /DB_XREF=gi:13936690 /GEN=MIPS /TID=Gma.15564.1 /CNT=59 /FEA=FLmRNA /TIER=FL+Stack /STK=9 /UG=Gma.15564 /DEF=Glycine max myo-inositol-3-phosphate synthase (MIPS) mRNA, complete cds. /PROD=myo-inositol-3-phosphate synthase /FL=gb:AF293970.1 gb:AY038802.1 /REP_ORG=G. max| publicID: AF293970.1| unigene cluster: Gma.15564| unigeneID: Gma.31106|myo-inositol-3-phosphate synthase|MIPS| clu…
Gma.15856.1.S1_at	4779	Glyma16g04760	Glyma.16g043400	2.07697e-05	0.00391821	-4.09937	(Q9FVC2) Apyrase GS52 n=1 Tax=Glycine soja RepID=Q9FVC2_GLYSO |e: 0|NULL|from: Soybase(Uniref)|DNA overlap 71.56%|AA overlap: 94.44%|SeqID: Q9FVC2	GO biological_process|pollen_germination; Goslim: other_cellular_processes other_biological_processes other_physiological_processes	gb:BE658716 /DB_XREF=gi:9984608 /DB_XREF=GM700007A10F6 /CLONE=Gm-r1070-2555 /TID=Gma.15856.1 /CNT=6 /FEA=EST /TIER=ConsEnd /STK=1 /UG=Gma.15856 /UG_TITLE=Glycine max transcribed sequence with weak similarity to protein ref:NP_197329.1 (A.thaliana) AAF00612.1) (Arabidopsis thaliana) /REP_ORG=G. max| publicID: BE658716| unigene cluster: Gma.15856| unigeneID: Gma.15856|Transcribed locus, weakly simi…
Gma.7668.1.S1_at	13098	Glyma13g28470	Glyma.13g213500	2.28258e-05	0.00414605	-4.1143	Encodes a protein with 1-deoxyxylulose 5-phosphate synthase activity involved in the MEP pathway. It is essential for chloroplast development in Arabidopsis|e: 2e-053|Arabidopsis thaliana|from: Soybase(TAIR)|DNA overlap NULL%|AA overlap: NULL%|SeqID: AT4G15560	GO biological_process| chlorophyll_biosynthesis isopentenyl_diphosphate_biosynthesis,_mevalonate-independent_pathway; Goslim: other_cellular_processes other_metabolic_processes other_physiological_processes	gb:BU549424 /DB_XREF=gi:22932285 /DB_XREF=GM880019A20H01 /CLONE=Gm-r1088-7250 /TID=Gma.7668.1 /CNT=5 /FEA=EST /TIER=ConsEnd /STK=1 /UG=Gma.7668 /UG_TITLE=Glycine max transcribed sequence with moderate similarity to protein pir:D71420 (A.thaliana) D71420 hypothetical protein - Arabidopsis thaliana /REP_ORG=G. max| publicID: BU549424| unigene cluster: Gma.7668| unigeneID: Gma.7668|Transcribed locus…
Gma.6462.2.S1_a_at	11811	Glyma15g01890	Glyma.15g015800	5.81439e-06	0.00216457	-4.1884	(Q5WA73) Hypothetical protein P0681F10.43|e: 1e-065|NULL|from: Soybase(Uniprot)|DNA overlap 37.01%|AA overlap: 51.23%|SeqID: Q5WA73	<none>	gb:BE555263 /DB_XREF=gi:9819750 /DB_XREF=sp87d03.y1 /CLONE=GENOME SYSTEMS CLONE ID: Gm-c1045-606 /TID=Gma.6462.2 /CNT=14 /FEA=EST /TIER=ConsEnd /STK=0 /UG=Gma.6462 /UG_TITLE=Glycine max transcribed sequence with weak similarity to protein ref:NP_189103.1 (A.thaliana) hypothetical protein (Arabidopsis thaliana) /REP_ORG=G. max| publicID: BE555263| unigene cluster: Gma.6462| unigeneID: Gma.6462|Tra…
Gma.11753.1.S1_at	1601	Glyma15g34720	Glyma.15g221300	1.40447e-05	0.00338025	-4.23329	(A6XNC7) (Iso)flavonoid glycosyltransferase n=1 Tax=Medicago truncatula|e: 1e-138|NULL|from: Soybase(Uniref)|DNA overlap 76.6%|AA overlap: 61.95%|SeqID: A6XNC7	GO biological_process|response_to_pathogen; Goslim: response_to_stress response_to_abiotic_or_biotic_stimulus	gb:CD393284 /DB_XREF=gi:31308081 /DB_XREF=Gm_ck12777 /TID=Gma.11753.1 /CNT=10 /FEA=EST /TIER=ConsEnd /STK=1 /UG=Gma.11753 /UG_TITLE=Glycine max transcribed sequence with weak similarity to protein ref:NP_567955.1 (A.thaliana) predicted protein (Arabidopsis thaliana) /REP_ORG=G. max| publicID: CD393284| unigene cluster: Gma.11753| unigeneID: Gma.11753|Transcribed locus, weakly similar to NP_179151…
GmaAffx.37081.1.S1_at	20644	Glyma11g09330	Glyma.11g088000	8.66793e-05	0.00873283	-4.28542	Encodes a 3-hydroxy-3-methylglutaryl coenzyme A reductase, which is involved in melavonate biosynthesis and performs the first committed step in isoprenoid biosynthesis. Expression is activated in dark in leaf tissue but not controlled by light in the root (confine|e: 3e-078|Arabidopsis thaliana|from: Soybase(TAIR)|DNA overlap NULL%|AA overlap: NULL%|SeqID: AT1G76490	GO biological_process|isoprenoid_biosynthesis sterol_biosynthesis; Goslim: other_cellular_processes other_metabolic_processes other_physiological_processes	gb:BM178013 /DB_XREF=gi:17401231 /DB_XREF=saj68a08.y1 /CLONE=SOYBEAN CLONE ID: Gm-c1072-4647 /TID=GmaAffx.37081.1 /CNT=1 /FEA=EST /TIER=ConsEnd /STK=0 /NOTE=sequence(s) not in UniGene /REP_ORG=G. max| publicID: BM178013| unigene cluster: NULL| unigeneID: NULL|NULL|NULL| cluster type: NULL| entrez gene: NULL| swiss prot: NULL| interpro: NULL| transmembrane: NULL|This probe set was annotated using …
Gma.1527.1.S1_a_at	4289	Glyma18g06510	Glyma.18g057900	8.96046e-05	0.00883639	-4.30311	(B0LVF3) Dihydroflavonol reductase n=1 Tax=Glycine max RepID=B0LVF3_SOYBN |e: 0|NULL|from: Soybase(Uniref)|DNA overlap 99.69%|AA overlap: 100%|SeqID: B0LVF3	GO biological_process|lignin_biosynthesis; Goslim: other_cellular_processes other_metabolic_processes other_physiological_processes	gb:BI968185 /DB_XREF=gi:16342590 /DB_XREF=GM830004B12D04 /CLONE=Gm-r1083-1327 /TID=Gma.1527.1 /CNT=98 /FEA=EST /TIER=Stack /STK=19 /UG=Gma.1527 /UG_TITLE=Glycine max transcribed sequence with weak similarity to protein ref:NP_200657.1 (A.thaliana) cinnamoyl-CoA reductase - like protein (Arabidopsis thaliana) /REP_ORG=G. max| publicID: BI968185| unigene cluster: Gma.1527| unigeneID: NULL|dihydrofl…
Gma.10695.1.S1_at	626	Glyma01g42450	Glyma.01g215500	9.58547e-05	0.00920247	-4.30802	Encodes a protein with hydroxymethylglutaryl-CoA synthase activity which was characterized by phenotypical complementation of the S. cerevisiae mutant.|e: 1e-107|Arabidopsis thaliana|from: Soybase(TAIR)|DNA overlap NULL%|AA overlap: NULL%|SeqID: AT4G11820	GO biological_process| isopentenyl_diphosphate_biosynthesis,_mevalonate_pathway; Goslim: other_cellular_processes other_metabolic_processes other_physiological_processes	gb:CD394954 /DB_XREF=gi:31309751 /DB_XREF=Gm_ck14931 /TID=Gma.10695.1 /CNT=37 /FEA=EST /TIER=Stack /STK=6 /UG=Gma.10695 /UG_TITLE=Glycine max transcribed sequence with moderate similarity to protein prf:2204245A (A.thaliana) 2204245A hydroxy methylglutaryl CoA synthase (Arabidopsis thaliana) /REP_ORG=G. max| publicID: CD394954| unigene cluster: Gma.10695| unigeneID: Gma.10695|Transcribed locus, w…
Gma.10876.1.S1_at	860	Glyma11g19490	Glyma.11g189600	5.05793e-05	0.00623828	-4.37774	(Q1SRU1) Glycosyl transferase, family 2|e: 0|NULL|from: Soybase(Uniprot)|DNA overlap 57.45%|AA overlap: 88.89%|SeqID: Q1SRU1	GO biological_process|biological_process_unknown; Goslim: biological_process_unknown	gb:CD391960 /DB_XREF=gi:31306757 /DB_XREF=Gm_ck10964 /TID=Gma.10876.1 /CNT=118 /FEA=EST /TIER=Stack /STK=12 /UG=Gma.10876 /UG_TITLE=Glycine max transcribed sequence with strong similarity to protein ref:NP_197666.1 (A.thaliana) glucosyltransferase-like protein (Arabidopsis thaliana) /REP_ORG=G. max| publicID: CD391960| unigene cluster: Gma.10876| unigeneID: Gma.25778|Transcribed locus, strongly s…
Gma.2597.1.S1_at	7834	Glyma17g04850	Glyma.17g043700	1.0093e-06	0.000881584	-4.42541	JAZs are direct targets of the SCFCOI1 E3 ubiquitin-ligase and JA treatment induces their proteasome-mediated degradation. Furthermore, JAI3 negatively regulates the key transcriptional activator of JA responses, AtMYC2. The C-terminal portion of JAZ3, including the Jas domain, appears to be important for JAZ3-COI1 binding in the presence of coronatine.|e: 4e-012|Arabidopsis thaliana|from: Soybas…	GO biological_process|biological_process_unknown; Goslim: biological_process_unknown	gb:CA935138 /DB_XREF=gi:27423618 /DB_XREF=sau49b07.y1 /CLONE=SOYBEAN CLONE ID: Gm-c1071-4285 /TID=Gma.2597.1 /CNT=21 /FEA=EST /TIER=ConsEnd /STK=1 /UG=Gma.2597 /UG_TITLE=Glycine max transcribed sequence with weak similarity to protein ref:NP_197590.1 (A.thaliana) putative protein (Arabidopsis thaliana) /REP_ORG=G. max| publicID: CA935138| unigene cluster: Gma.2597| unigeneID: Gma.2597|Transcribed…
GmaAffx.50980.1.S1_x_at	23661	Glyma11g34410	Glyma.11g222600	5.02348e-05	0.00621792	-4.49002	(Q9M3V1) Protein phosphatase 2C (PP2C) n=1 Tax=Fagus sylvatica RepID=Q9M3V1_FAGSY |e: 1E-120|NULL|from: Soybase(Uniref)|DNA overlap 60%|AA overlap: 91.53%|SeqID: Q9M3V1	GO biological_process|response_to_cold response_to_water_deprivation response_to_abscisic_acid_stimulus abscisic_acid_mediated_signaling negative_regulation_of_abscisic_acid_mediated_signaling regulation_of_stomatal_movement	gb:BE823095 /DB_XREF=gi:10255329 /DB_XREF=GM700020A10H7 /CLONE=Gm-r1070-8029 /TID=GmaAffx.50980.1 /CNT=3 /FEA=EST /TIER=ConsEnd /STK=1 /NOTE=sequence(s) not in UniGene /REP_ORG=G. max| publicID: BE823095| unigene cluster: NULL| unigeneID: Gma.19596|Transcribed locus, weakly similar to NP_172223.1 catalytic/ protein phosphatase type 2C [Arabidopsis thaliana]|NULL| cluster type: est| entrez gene: N…
Gma.2224.1.S1_s_at	7410	Glyma17g37770	Glyma.17g258300	1.25995e-05	0.00316428	-4.53433	beta-tubulin, preferentially expressed in endodermal and phloem cells of primary roots and in the vascular tissues of leaves, stems, and flowers.|e: 0|Arabidopsis thaliana|from: Soybase(TAIR)|DNA overlap NULL%|AA overlap: NULL%|SeqID: AT5G23860	GO biological_process|response_to_cold microtubule-based_process; Goslim: response_to_stress response_to_abiotic_or_biotic_stimulus cell_organization_and_biogenesis	gb:CD406086 /DB_XREF=gi:31464058 /DB_XREF=Gm_ck30301 /TID=Gma.2224.1 /CNT=28 /FEA=EST /TIER=ConsEnd /STK=5 /UG=Gma.2224 /UG_TITLE=Glycine max transcribed sequence with strong similarity to protein ref:NP_568437.1 (A.thaliana) Expressed protein (Arabidopsis thaliana) /REP_ORG=G. max| publicID: CD406086| unigene cluster: Gma.2224| unigeneID: Gma.32277|Transcribed locus, strongly similar to XP_00169…
Gma.529.1.S1_x_at	10597	Glyma13g23090	Glyma.13g161900	3.27802e-06	0.00157789	-4.55074	ATPAP26/PAP26 (purple acid phosphatase 26); acid phosphatase/ protein serine/threonine phosphatase; similar to ATPAP10/PAP10, acid phosphatase/ protein serine/threonine phosphatase [Arabidopsis thaliana] (TAIR:AT2G16430.2); similar to PAP1 (PURPLE ACID PHOSPHATASE 1), acid phosphatase/ protein serine/threonine phosphatase [Arabidopsis thaliana] (TAIR:AT2G27190.1); similar to acid phosphatase [Pha…	GO biological_process|biological_process_unknown; Goslim: biological_process_unknown	gb:AI939079 /DB_XREF=gi:5677949 /DB_XREF=sc66b01.y1 /CLONE=GENOME SYSTEMS CLONE ID: Gm-c1016-1346 /TID=Gma.529.1 /CNT=12 /FEA=EST /TIER=ConsEnd /STK=1 /UG=Gma.529 /UG_TITLE=Glycine max transcribed sequence with moderate similarity to protein ref:NP_198334.1 (A.thaliana) acid phosphatase-like protein (Arabidopsis thaliana) /REP_ORG=G. max| publicID: AI939079| unigene cluster: Gma.529| unigeneID: G…
Gma.7836.1.A1_at	13278	Glyma07g02540	Glyma.07g022300	1.96326e-06	0.0012631	-4.58312	member of Glycosyltransferase Family- 37|e: 3e-024|Arabidopsis thaliana|from: Soybase(TAIR)|DNA overlap NULL%|AA overlap: NULL%|SeqID: AT2G03210	GO biological_process|cell_wall_biosynthesis; Goslim: other_cellular_processes other_metabolic_processes other_physiological_processes cell_organization_and_biogenesis	gb:BU549650 /DB_XREF=gi:22932511 /DB_XREF=GM880024A10E01 /CLONE=Gm-r1088-9025 /TID=Gma.7836.1 /CNT=4 /FEA=EST /TIER=ConsEnd /STK=1 /UG=Gma.7836 /UG_TITLE=Glycine max transcribed sequence with weak similarity to protein ref:NP_178421.1 (A.thaliana) unknown protein (Arabidopsis thaliana) /REP_ORG=G. max| publicID: BU549650| unigene cluster: Gma.7836| unigeneID: Gma.7836|Transcribed locus, weakly si…
GmaAffx.26533.1.A1_s_at	18584	Glyma06g08860	Glyma.06g084200	2.04086e-05	0.0039078	-4.58659	catalytic; similar to phosphorylase family protein [Arabidopsis thaliana] (TAIR:AT4G24340.1); similar to unnamed protein product [Vitis vinifera] (GB:CAO65493.1); contains InterPro domain Nucleoside phosphorylase; (InterPro:IPR000845)|e: 6e-024|Arabidopsis thaliana|from: Soybase(TAIR)|DNA overlap NULL%|AA overlap: NULL%|SeqID: AT4G28940	GO biological_process|biological_process_unknown; Goslim: biological_process_unknown	gb:BE659836 /DB_XREF=gi:9985728 /DB_XREF=GM700011A10C12 /CLONE=Gm-r1070-4343 /TID=GmaAffx.26533.1 /CNT=1 /FEA=EST /TIER=ConsEnd /STK=1 /NOTE=sequence(s) not in UniGene /REP_ORG=G. max| publicID: BE659836| unigene cluster: NULL| unigeneID: Gma.4462|Transcribed locus, weakly similar to NP_194623.2 catalytic [Arabidopsis thaliana]|NULL| cluster type: est| entrez gene: NULL| swiss prot: NULL| interpr…
Gma.2151.1.S1_at	7333	Glyma06g02760	Glyma.06g025100	6.50157e-07	0.000716032	-4.59259	ATGH9B5 (ARABIDOPSIS THALIANA GLYCOSYL HYDROLASE 9B5); hydrolase, hydrolyzing O-glycosyl compounds; Identical to Endoglucanase 2 precursor [Arabidopsis Thaliana] (GB:Q9FXI9;GB:Q9LNS3); similar to ATGH9B7 (ARABIDOPSIS THALIANA GLYCOSYL HYDROLASE 9B7), hydrolase, hydrolyzing O-glycosyl compounds [Arabidopsis thaliana] (TAIR:AT1G75680.1); similar to unnamed protein product [Vitis vinifera] (GB:CAO48…	GO biological_process|carbohydrate_metabolism; Goslim: other_metabolic_processes	gb:BI970784 /DB_XREF=gi:16345189 /DB_XREF=GM830011B10C12 /CLONE=Gm-r1083-3983 /TID=Gma.2151.1 /CNT=29 /FEA=EST /TIER=Stack /STK=6 /UG=Gma.2151 /UG_TITLE=Glycine max transcribed sequence with moderate similarity to protein ref:NP_173423.1 (A.thaliana) endo-beta-1,4-D-glucanase, putative (Arabidopsis thaliana) /REP_ORG=G. max| publicID: BI970784| unigene cluster: Gma.2151| unigeneID: Gma.2151|Trans…
Gma.5757.1.S1_at	11089	Glyma18g49240	Glyma.18g258000	2.9222e-05	0.00469265	-4.60685	(B4Y0U2) Isoflavonoid malonyl transferase 2 (Fragment) n=1 Tax=Medicago truncatula RepID=B4Y0U2_MEDTR |e: 1E-121|NULL|from: Soybase(Uniref)|DNA overlap 49.27%|AA overlap: 106.22%|SeqID: B4Y0U2	GO biological_process|anthocyanin_biosynthetic_process	gb:BE020100 /DB_XREF=gi:8282476 /DB_XREF=sm39a06.y1 /CLONE=GENOME SYSTEMS CLONE ID: Gm-c1028-6251 /TID=Gma.5757.1 /CNT=8 /FEA=EST /TIER=ConsEnd /STK=0 /UG=Gma.5757 /UG_TITLE=Glycine max transcribed sequence with weak similarity to protein ref:NP_189600.1 (A.thaliana) Anthocyanin 5-aromatic acyltransferase, putative (Arabidopsis thaliana) /REP_ORG=G. max| publicID: BE020100| unigene cluster: Gma.5…
Gma.7836.2.S1_at	13279	Glyma07g02540	Glyma.07g022300	7.66355e-07	0.000737778	-4.60934	member of Glycosyltransferase Family- 37|e: 1e-042|Arabidopsis thaliana|from: Soybase(TAIR)|DNA overlap NULL%|AA overlap: NULL%|SeqID: AT2G03220	GO biological_process|cell_wall_biosynthesis_(sensu_Magnoliophyta) xyloglucan_biosynthesis; Goslim: other_cellular_processes other_metabolic_processes other_physiological_processes cell_organization_and_biogenesis	gb:BI425718 /DB_XREF=gi:15202950 /DB_XREF=sah71b08.y1 /CLONE=GENOME SYSTEMS CLONE ID: Gm-c1049-3544 /TID=Gma.7836.2 /CNT=2 /FEA=EST /TIER=ConsEnd /STK=0 /UG=Gma.7836 /UG_TITLE=Glycine max transcribed sequence with weak similarity to protein ref:NP_178421.1 (A.thaliana) unknown protein (Arabidopsis thaliana) /REP_ORG=G. max| publicID: BI425718| unigene cluster: NULL| unigeneID: NULL|NULL|NULL| clu…
Gma.17650.2.S1_at	6454	Glyma17g01220	Glyma.17g008500	2.75048e-06	0.00154657	-4.61217	Encodes a small glycine-rich RNA binding protein that is part of a negative-feedback loop through which AtGRP7 regulates the circadian oscillations of its own transcript. Gene expression is induced by cold. GRP7 appears to promote stomatal opening and reduce tolerance under salt and dehydration stress conditions, but, promotes stomatal closing and thereby increases stress tolerance under conditio…	GO biological_process|circadian_rhythm; Goslim: other_physiological_processes	gb:BE607734 /DB_XREF=gi:9898766 /DB_XREF=sq16d05.y1 /CLONE=GENOME SYSTEMS CLONE ID: Gm-c1046-994 /TID=Gma.17650.2 /CNT=19 /FEA=EST /TIER=ConsEnd /STK=0 /UG=Gma.17650 /UG_TITLE=Glycine max transcribed sequence with weak similarity to protein ref:NP_179760.1 (A.thaliana) glycine-rich RNA binding protein 7 (Arabidopsis thaliana) /REP_ORG=G. max| publicID: BE607734| unigene cluster: Gma.17650| unigen…
Gma.16176.1.S1_at	5050	Glyma14g39020	Glyma.14g209400	3.03516e-05	0.00478143	-4.73776	ATPAO2 (POLYAMINE OXIDASE 2); amine oxidase; similar to ATPAO3 (POLYAMINE OXIDASE 3), oxidoreductase [Arabidopsis thaliana] (TAIR:AT3G59050.1); similar to unnamed protein product [Vitis vinifera] (GB:CAO69965.1); similar to hypothetical protein OsJ_015520 [Oryza sativa (japonica cultivar-group)] (GB:EAZ32037.1); similar to H0215F08.3 [Oryza sativa (indica cultivar-group)] (GB:CAH66792.1); contain…	GO biological_process|electron_transport; Goslim: electron_transport_or_energy_pathways	gb:BI470418 /DB_XREF=gi:15286527 /DB_XREF=sah91f11.y1 /CLONE=GENOME SYSTEMS CLONE ID: Gm-c1050-3358 /TID=Gma.16176.1 /CNT=9 /FEA=EST /TIER=ConsEnd /STK=0 /UG=Gma.16176 /UG_TITLE=Glycine max transcribed sequence with weak similarity to protein ref:NP_176759.1 (A.thaliana) polyamine oxidase, putative (Arabidopsis thaliana) /REP_ORG=G. max| publicID: BI470418| unigene cluster: Gma.16176| unigeneID: …
Gma.529.1.S1_a_at	10595	Glyma13g23090	Glyma.13g161900	5.82282e-07	0.00069588	-4.83145	ATPAP26/PAP26 (purple acid phosphatase 26); acid phosphatase/ protein serine/threonine phosphatase; similar to ATPAP10/PAP10, acid phosphatase/ protein serine/threonine phosphatase [Arabidopsis thaliana] (TAIR:AT2G16430.2); similar to PAP1 (PURPLE ACID PHOSPHATASE 1), acid phosphatase/ protein serine/threonine phosphatase [Arabidopsis thaliana] (TAIR:AT2G27190.1); similar to acid phosphatase [Pha…	GO biological_process|biological_process_unknown; Goslim: biological_process_unknown	gb:AI939079 /DB_XREF=gi:5677949 /DB_XREF=sc66b01.y1 /CLONE=GENOME SYSTEMS CLONE ID: Gm-c1016-1346 /TID=Gma.529.1 /CNT=12 /FEA=EST /TIER=ConsEnd /STK=1 /UG=Gma.529 /UG_TITLE=Glycine max transcribed sequence with moderate similarity to protein ref:NP_198334.1 (A.thaliana) acid phosphatase-like protein (Arabidopsis thaliana) /REP_ORG=G. max| publicID: AI939079| unigene cluster: Gma.529| unigeneID: G…
Gma.10791.2.S1_a_at	756	Glyma06g45860	Glyma.06g302300	6.65823e-05	0.0074679	-4.84876	encodes a member of xyloglucan endotransglucosylase/hydrolases (XTHs) that catalyze the cleavage and molecular grafting of xyloglucan chains function in loosening and rearrangement of the cell wall. Gene is expressed in shoot apex region, flower buds, flower stalks and internodes bearing flowers.|e: 1e-141|Arabidopsis thaliana|from: Soybase(TAIR)|DNA overlap NULL%|AA overlap: NULL%|SeqID: AT4G032…	GO biological_process|carbohydrate_metabolism; Goslim: other_metabolic_processes	gb:CD390967 /DB_XREF=gi:31305764 /DB_XREF=Gm_ck0378 /TID=Gma.10791.2 /CNT=37 /FEA=EST /TIER=ConsEnd /STK=1 /UG=Gma.10791 /UG_TITLE=Glycine max transcribed sequence with moderate similarity to protein ref:NP_192230.1 (A.thaliana) putative xyloglucan endotransglycosylase (Arabidopsis thaliana) /REP_ORG=G. max| publicID: CD390967| unigene cluster: Gma.10791| unigeneID: Gma.10791|Transcribed locus, m…
GmaAffx.91087.1.S1_s_at	35919	Glyma08g02610	Glyma.08g022300	1.72677e-06	0.0012631	-4.94507	(Q2HZY0) Endo-1,4-beta-glucanase (EC 3.2.1.4) (Fragment)|e: 2e-025|NULL|from: Soybase(Uniprot)|DNA overlap 43.39%|AA overlap: 74.07%|SeqID: Q2HZY0	GO biological_process|carbohydrate_metabolism; Goslim: other_metabolic_processes	gb:CF806812 /DB_XREF=gi:37995223 /DB_XREF=psHB016xD02f /CLONE=sHB016D02 /TID=GmaAffx.91087.1 /CNT=1 /FEA=EST /TIER=ConsEnd /STK=0 /NOTE=sequence(s) not in UniGene /REP_ORG=G. max| publicID: CF806812| unigene cluster: NULL| unigeneID: Gma.32101|endo-1,4-beta-glucanase|cel8| cluster type: NULL| entrez gene: 732598| swiss prot: Q2HZY0 /// Q2HZY1 /// Q2HZY2| interpro: NULL| transmembrane: NULL|This p…
Gma.9072.1.S1_at	14441	Glyma19g27930	Glyma.19g105100	4.29398e-05	0.00568012	-4.97252	Encodes chalcone synthase (CHS), a key enzyme involved in the biosynthesis of flavonoids. Required for the accumulation of purple anthocyanins in leaves and stems. Also involved in the regulation of auxin transport and the modulation of root gravitropism.|e: 4e-056|Arabidopsis thaliana|from: Soybase(TAIR)|DNA overlap NULL%|AA overlap: NULL%|SeqID: AT5G13930	GO biological_process|flavonoid_biosynthesis auxin_polar_transport response_to_gravity response_to_wounding chalcone_biosynthesis response_to_jasmonic_acid_stimulus regulation_of_anthocyanin_biosynthesis; Goslim: other_cellular_processes other_metabolic_processes other_physiological_processes transport response_to_abiotic_or_biotic_stimulus response_to_stress other_biological_processes	gb:CA802814 /DB_XREF=gi:26059900 /DB_XREF=sau42f05.y1 /CLONE=SOYBEAN CLONE ID: Gm-c1071-3706 /TID=Gma.9072.1 /CNT=7 /FEA=EST /TIER=ConsEnd /STK=1 /UG=Gma.9072 /UG_TITLE=Glycine max transcribed sequence with weak similarity to protein sp:P13114 (A.thaliana) CHSY_ARATH Chalcone synthase (Naringenin-chalcone synthase) (Testa 4 protein) /REP_ORG=G. max| publicID: CA802814| unigene cluster: Gma.9072| …
Gma.529.1.S1_at	10596	Glyma13g23090	Glyma.13g161900	6.33534e-06	0.00219945	-5.09545	ATPAP26/PAP26 (purple acid phosphatase 26); acid phosphatase/ protein serine/threonine phosphatase; similar to ATPAP10/PAP10, acid phosphatase/ protein serine/threonine phosphatase [Arabidopsis thaliana] (TAIR:AT2G16430.2); similar to PAP1 (PURPLE ACID PHOSPHATASE 1), acid phosphatase/ protein serine/threonine phosphatase [Arabidopsis thaliana] (TAIR:AT2G27190.1); similar to acid phosphatase [Pha…	GO biological_process|biological_process_unknown; Goslim: biological_process_unknown	gb:AI939079 /DB_XREF=gi:5677949 /DB_XREF=sc66b01.y1 /CLONE=GENOME SYSTEMS CLONE ID: Gm-c1016-1346 /TID=Gma.529.1 /CNT=12 /FEA=EST /TIER=ConsEnd /STK=1 /UG=Gma.529 /UG_TITLE=Glycine max transcribed sequence with moderate similarity to protein ref:NP_198334.1 (A.thaliana) acid phosphatase-like protein (Arabidopsis thaliana) /REP_ORG=G. max| publicID: AI939079| unigene cluster: Gma.529| unigeneID: G…
Gma.5510.2.S1_s_at	10805	Glyma08g46520	Glyma.08g350800	4.40104e-05	0.0057996	-5.12159	(Q9XHC6) Cytochrome P450 monooxygenaseCYP93D1 n=1 Tax=Glycine max RepID=Q9XHC6_SOYBN |e: 0|NULL|from: Soybase(Uniref)|DNA overlap 96.88%|AA overlap: 100%|SeqID: Q9XHC6	GO biological_process|electron_transport; Goslim: electron_transport_or_energy_pathways	gb:AW395005 /DB_XREF=gi:6913475 /DB_XREF=sh38c08.y1 /CLONE=GENOME SYSTEMS CLONE ID: Gm-c1017-3975 /TID=Gma.5510.2 /CNT=1 /FEA=EST /TIER=ConsEnd /STK=0 /UG=Gma.5510 /UG_TITLE=Glycine max cytochrome P450 monooxygenaseCYP93D1 (CYP93E1) mRNA, complete cds /REP_ORG=G. max| publicID: AW395005| unigene cluster: Gma.5510| unigeneID: Gma.5510|Beta-amyrin and sophoradiol 24-hydroxylase|LOC100037459| cluste…
Gma.5785.1.S1_at	11126	Glyma08g02610	Glyma.08g022300	2.11052e-06	0.00128326	-5.18821	(Q2HZY0) Endo-1,4-beta-glucanase (EC 3.2.1.4) (Fragment)|e: 0|NULL|from: Soybase(Uniprot)|DNA overlap 75%|AA overlap: 82.31%|SeqID: Q2HZY0	GO biological_process|carbohydrate_metabolism; Goslim: other_metabolic_processes	gb:BI943300 /DB_XREF=gi:16279180 /DB_XREF=so65g01.y1 /CLONE=GENOME SYSTEMS CLONE ID: Gm-c1040-553 /TID=Gma.5785.1 /CNT=48 /FEA=EST /TIER=ConsEnd /STK=0 /UG=Gma.5785 /UG_TITLE=Glycine max transcribed sequence with moderate similarity to protein ref:NP_176621.1 (A.thaliana) endo-beta-1,4-glucanase, putative (Arabidopsis thaliana) /REP_ORG=G. max| publicID: BI943300| unigene cluster: Gma.5785| unige…
Gma.1527.1.S1_x_at	4290	Glyma18g06510	Glyma.18g057900	4.1435e-06	0.00177288	-5.21724	(B0LVF3) Dihydroflavonol reductase n=1 Tax=Glycine max RepID=B0LVF3_SOYBN |e: 0|NULL|from: Soybase(Uniref)|DNA overlap 99.69%|AA overlap: 100%|SeqID: B0LVF3	GO biological_process|lignin_biosynthesis; Goslim: other_cellular_processes other_metabolic_processes other_physiological_processes	gb:BI968185 /DB_XREF=gi:16342590 /DB_XREF=GM830004B12D04 /CLONE=Gm-r1083-1327 /TID=Gma.1527.1 /CNT=98 /FEA=EST /TIER=Stack /STK=19 /UG=Gma.1527 /UG_TITLE=Glycine max transcribed sequence with weak similarity to protein ref:NP_200657.1 (A.thaliana) cinnamoyl-CoA reductase - like protein (Arabidopsis thaliana) /REP_ORG=G. max| publicID: BI968185| unigene cluster: Gma.1527| unigeneID: Gma.1527|Culti…
Gma.2019.1.S1_at	7197	Glyma07g00890	no correspondence	5.36789e-06	0.00208851	-5.22346	(Q43440) Lipoxygenase|e: 0|NULL|from: Soybase(Uniprot)|DNA overlap 86.68%|AA overlap: 96.33%|SeqID: Q43440	GO biological_process| defense_response jasmonic_acid_biosynthesis response_to_wounding defense_response_to_pathogenic_bacteria,_incompatible_interaction membrane_disassembly growth response_to_abscisic_acid_stimulus response_to_jasmonic_acid_stimulus; Goslim: response_to_abiotic_or_biotic_stimulus response_to_stress other_cellular_processes other_metabolic_processes other_biological_processes ot…	gb:U26457.1 /DB_XREF=gi:1262439 /GEN=vlxC /TID=Gma.2019.1 /CNT=68 /FEA=FLmRNA /TIER=FL+Stack /STK=6 /UG=Gma.2019 /DEF=Glycine max lipoxygenase (vlxC) mRNA, complete cds. /PROD=lipoxygenase /FL=gb:U26457.1 /REP_ORG=G. max| publicID: U26457.1| unigene cluster: Gma.2019| unigeneID: Gma.31690|lipoxygenase|vlxC| cluster type: NULL| entrez gene: 547856| swiss prot: Q43440| interpro: NULL| transmembrane…
GmaAffx.85382.1.S1_s_at	33413	Glyma12g34570	Glyma.12g217400	8.6372e-06	0.00267272	-5.27808	(O24482) Sali3-2 n=1 Tax=Glycine max RepID=O24482_SOYBN |e: 1E-127|NULL|from: Soybase(Uniref)|DNA overlap 98.18%|AA overlap: 79.71%|SeqID: O24482	GO biological_process|response_to_desiccation response_to_salt_stress response_to_abscisic_acid_stimulus	gb:BI945154 /DB_XREF=gi:16282694 /DB_XREF=sb28h07.y1 /CLONE=GENOME SYSTEMS CLONE ID: Gm-c1009-182 /TID=GmaAffx.85382.1 /CNT=3 /FEA=EST /TIER=ConsEnd /STK=0 /NOTE=sequence(s) not in UniGene /REP_ORG=G. max| publicID: BI945154| unigene cluster: NULL| unigeneID: Gma.6633|Sali3-2|LOC547898| cluster type: NULL| entrez gene: 547898| swiss prot: O24482| interpro: NULL| transmembrane: NULL|This probe set…
Gma.2495.1.S1_at	7705	Glyma16g27130	Glyma.16g155000	3.24144e-05	0.00498029	-5.31124	(Q39822) Pip1 protein n=1 Tax=Glycine max RepID=Q39822_SOYBN |e: 1E-150|NULL|from: Soybase(Uniref)|DNA overlap 93.33%|AA overlap: 100%|SeqID: Q39822	GO biological_process|response_to_water_deprivation response_to_salt_stress transport water_transport	gb:U27347.1 /DB_XREF=gi:886099 /GEN=Pip1 /TID=Gma.2495.1 /CNT=39 /FEA=FLmRNA /TIER=FL /STK=3 /UG=Gma.2495 /UG_TITLE=Glycine max putative water channel protein (Pip1) mRNA, complete cds. /DEF=Glycine max putative water channel protein (Pip1) mRNA, complete cds. /FL=gb:U27347.1 /REP_ORG=G. max| publicID: U27347.1| unigene cluster: Gma.2495| unigeneID: Gma.34383|Pip1 protein|Pip1| cluster type: NULL…
Gma.15564.2.S1_x_at	4499	Glyma08g14670	Glyma.08g138200	6.4311e-06	0.0022068	-5.4824	(Q2MJR4) Myo-inositol-1-phosphate synthase|e: 0|NULL|from: Soybase(Uniprot)|DNA overlap 52.57%|AA overlap: 93.26%|SeqID: Q2MJR4	GO biological_process|myo-inositol_biosynthesis phospholipid_biosynthesis; Goslim: other_cellular_processes other_metabolic_processes other_physiological_processes	gb:CD395825 /DB_XREF=gi:31310622 /DB_XREF=Gm_ck15908 /TID=Gma.15564.2 /CNT=144 /FEA=EST /TIER=Stack /STK=16 /UG=Gma.15564 /UG_TITLE=Glycine max myo-inositol-3-phosphate synthase (MIPS) mRNA, complete cds /REP_ORG=G. max| publicID: CD395825| unigene cluster: Gma.15564| unigeneID: Gma.31628|Transcribed locus, strongly similar to NP_196579.1 inositol-3-phosphate synthase [Arabidopsis thaliana]|NULL|…
Gma.595.1.S1_at	11321	Glyma06g45700	Glyma.06g301500	2.80893e-07	0.000487197	-5.61386	(Q42795) Beta-amylase (EC 3.2.1.2)|e: 0|NULL|from: Soybase(Uniprot)|DNA overlap 50.55%|AA overlap: 100%|SeqID: Q42795	GO biological_process|starch_catabolism; Goslim: other_cellular_processes other_metabolic_processes other_physiological_processes	gb:AB004271.1 /DB_XREF=gi:2196549 /TID=Gma.595.1 /CNT=122 /FEA=FLmRNA /TIER=FL+Stack /STK=22 /UG=Gma.595 /DEF=Glycine max mRNA for beta-amylase, complete cds. /PROD=beta-amylase /FL=gb:AB004271.1 gb:M92090.1 gb:D50866.1 /REP_ORG=G. max| publicID: AB004271.1| unigene cluster: Gma.595| unigeneID: Gma.595|hypothetical LOC547931|LOC547931| cluster type: full length| entrez gene: 547931| swiss prot: P…
Gma.15687.1.A1_at	4600	Glyma02g11640	Glyma.02g104600	8.80697e-05	0.00877303	-5.65865	(Q1STD8) UDP-glucuronosyl/UDP-glucosyltransferase|e: 8e-080|NULL|from: Soybase(Uniprot)|DNA overlap 37.69%|AA overlap: 78.22%|SeqID: Q1STD8	GO biological_process|response_to_pathogen; Goslim: response_to_stress response_to_abiotic_or_biotic_stimulus	gb:CD397262 /DB_XREF=gi:31312059 /DB_XREF=Gm_ck17962 /TID=Gma.15687.1 /CNT=4 /FEA=EST /TIER=ConsEnd /STK=1 /UG=Gma.15687 /UG_TITLE=Glycine max transcribed sequence with weak similarity to protein ref:NP_567954.1 (A.thaliana) glucosyltransferase -like protein (Arabidopsis thaliana) /REP_ORG=G. max| publicID: CD397262| unigene cluster: Gma.15687| unigeneID: Gma.15687|Transcribed locus, weakly simil…
GmaAffx.9539.1.S1_at	37658	Glyma02g47880	Glyma.02g308700	2.00251e-06	0.0012631	-5.66843	UniRef100_I1JJU1 Uncharacterized protein n=1 Tax=Glycine max RepID=I1JJU1_SOYBN	GO:0006084 GO:0006816 GO:0007030 GO:0009651 GO:0010583 GO:0016126 GO:0016132 GO:0048767 "Golgi organization"; "acetyl-CoA metabolic process"; "brassinosteroid biosynthetic process"; "calcium ion transport"; "response to cyclopentenone"; "response to salt stress"; "root hair elongation"; "sterol biosynthetic process" NA NA GO:0005774 GO:0005886 GO:0016020 GO:0031225 GO:0046658 "anchored to membran…	gb:BI972166 /DB_XREF=gi:16346571 /DB_XREF=sag88a07.y1 /CLONE=GENOME SYSTEMS CLONE ID: Gm-c1084-1166 /TID=GmaAffx.9539.1 /CNT=2 /FEA=EST /TIER=ConsEnd /STK=1 /NOTE=sequence(s) not in UniGene /REP_ORG=G. max| publicID: BI972166| unigene cluster: NULL| unigeneID: Gma.4385|Transcribed locus, weakly similar to NP_193009.1 FLA2 (fasciclin-like arabinogalactan-protein 2) [Arabidopsis thaliana]|NULL| clu…
Gma.14224.1.A1_at	3816	Glyma13g32380	Glyma.13g250400	1.48171e-05	0.003469	-5.8435	(Q1SIE9) Terpene synthase family, metal binding domain, putative|e: 2e-021|NULL|from: Soybase(Uniprot)|DNA overlap 55.43%|AA overlap: 72.06%|SeqID: Q1SIE9	GO biological_process|metabolism; Goslim: other_metabolic_processes	gb:CD418138 /DB_XREF=gi:31476110 /DB_XREF=Gm_ck9150 /TID=Gma.14224.1 /CNT=1 /FEA=EST /TIER=ConsEnd /STK=1 /UG=Gma.14224 /UG_TITLE=Glycine max transcribed sequence with weak similarity to protein ref:NP_176361.1 (A.thaliana) cineole synthase, putative (Arabidopsis thaliana) /REP_ORG=G. max| publicID: CD418138| unigene cluster: Gma.14224| unigeneID: Gma.14224|Transcribed locus, weakly similar to NP…
Gma.5510.1.S1_at	10803	Glyma08g46520	Glyma.08g350800	1.00301e-05	0.00284935	-5.9524	UniRef100_Q9XHC6 Beta-amyrin 24-hydroxylase n=1 Tax=Glycine max RepID=C93E1_SOYBN	GO biological_process|electron_transport; Goslim: electron_transport_or_energy_pathways	gb:AF135485.1 /DB_XREF=gi:5059125 /GEN=CYP93E1 /TID=Gma.5510.1 /CNT=66 /FEA=FLmRNA /TIER=FL /STK=5 /UG=Gma.5510 /DEF=Glycine max cytochrome P450 monooxygenaseCYP93D1 (CYP93E1) mRNA, complete cds. /PROD=cytochrome P450 monooxygenaseCYP93D1 /FL=gb:AF135485.1 /REP_ORG=G. max| publicID: AF135485.1| unigene cluster: Gma.5510| unigeneID: Gma.5510|Beta-amyrin and sophoradiol 24-hydroxylase|LOC100037459|…
GmaAffx.81790.1.S1_at	32056	Glyma02g01840	Glyma.02g014900	3.50394e-07	0.000527992	-6.0284	sac97g01.y1; Gm-c1073-1081; Length: 785|e: NULL|NULL|from: Soybase(GenBank)|DNA overlap NULL%|AA overlap: NULL%|SeqID: BG508508	<none>	gb:BG508508 /DB_XREF=gi:13479165 /DB_XREF=sac97g01.y1 /CLONE=GENOME SYSTEMS CLONE ID: Gm-c1073-1081 /TID=GmaAffx.81790.1 /CNT=3 /FEA=EST /TIER=ConsEnd /STK=0 /NOTE=sequence(s) not in UniGene /REP_ORG=G. max| publicID: BG508508| unigene cluster: NULL| unigeneID: Gma.22394|Transcribed locus|NULL| cluster type: est| entrez gene: NULL| swiss prot: NULL| interpro: NULL| transmembrane: NULL|This probe …
Gma.1394.2.S1_at	3544	Glyma16g02110	Glyma.16g018500	6.20319e-05	0.00707197	-6.24669	(Q84LK2) Granule-bound starch synthase Ib precursor (EC 2.4.1.21)|e: 0|NULL|from: Soybase(Uniprot)|DNA overlap 66.51%|AA overlap: 83.69%|SeqID: Q84LK2	GO biological_process|biosynthesis; Goslim: other_metabolic_processes	gb:BI470370 /DB_XREF=gi:15286479 /DB_XREF=sah91a12.y1 /CLONE=GENOME SYSTEMS CLONE ID: Gm-c1050-3120 /TID=Gma.1394.2 /CNT=34 /FEA=EST /TIER=ConsEnd /STK=0 /UG=Gma.1394 /UG_TITLE=Glycine max transcribed sequence with moderate similarity to protein ref:NP_174566.1 (A.thaliana) starch synthase, putative (Arabidopsis thaliana) /REP_ORG=G. max| publicID: BI470370| unigene cluster: Gma.1394| unigeneID: …
Gma.17516.1.S1_at	6307	Glyma07g18150	Glyma.07g149600	4.45468e-07	0.00057181	-6.29174	(O64455) Ca2+/H+ exchanger|e: 1e-153|NULL|from: Soybase(Uniprot)|DNA overlap 33.54%|AA overlap: 62.34%|SeqID: O64455	GO biological_process|cation_transport response_to_nematode calcium_ion_homeostasis phosphorus_metabolism zinc_ion_homeostasis manganese_ion_homeostasis response_to_calcium_ion; Goslim: transport response_to_abiotic_or_biotic_stimulus other_cellular_processes other_physiological_processes other_metabolic_processes	gb:CD396417 /DB_XREF=gi:31311214 /DB_XREF=Gm_ck16668 /TID=Gma.17516.1 /CNT=80 /FEA=EST /TIER=Stack /STK=15 /UG=Gma.17516 /UG_TITLE=Glycine max transcribed sequence with moderate similarity to protein ref:NP_181352.1 (A.thaliana) high affinity Ca2+ antiporter (Arabidopsis thaliana) /REP_ORG=G. max| publicID: CD396417| unigene cluster: Gma.17516| unigeneID: Gma.17516|Transcribed locus, moderately s…
Gma.5510.1.S1_s_at	10804	Glyma08g46520	Glyma.08g350800	1.10413e-05	0.00298737	-6.4639	(Q9XHC6) Cytochrome P450 monooxygenaseCYP93D1|e: 0|NULL|from: Soybase(Uniprot)|DNA overlap 45.96%|AA overlap: 100%|SeqID: Q9XHC6	GO biological_process|electron_transport; Goslim: electron_transport_or_energy_pathways	gb:AF135485.1 /DB_XREF=gi:5059125 /GEN=CYP93E1 /TID=Gma.5510.1 /CNT=66 /FEA=FLmRNA /TIER=FL /STK=5 /UG=Gma.5510 /DEF=Glycine max cytochrome P450 monooxygenaseCYP93D1 (CYP93E1) mRNA, complete cds. /PROD=cytochrome P450 monooxygenaseCYP93D1 /FL=gb:AF135485.1 /REP_ORG=G. max| publicID: AF135485.1| unigene cluster: Gma.5510| unigeneID: Gma.5510|Beta-amyrin and sophoradiol 24-hydroxylase|LOC100037459|…
Gma.1954.1.S1_at	7120	Glyma16g02680	Glyma.16g023800	1.37075e-07	0.000317303	-6.53739	encodes a member of the DREB subfamily A-4 of ERF/AP2 transcription factor family. The protein contains one AP2 domain. There are 17 members in this subfamily including TINY.|e: 3e-039|Arabidopsis thaliana|from: Soybase(TAIR)|DNA overlap NULL%|AA overlap: NULL%|SeqID: AT1G01250	GO biological_process| regulation_of_transcription,_DNA-dependent; Goslim: transcription other_cellular_processes other_metabolic_processes other_biological_processes other_physiological_processes	gb:CD392104 /DB_XREF=gi:31306901 /DB_XREF=Gm_ck11165 /TID=Gma.1954.1 /CNT=13 /FEA=EST /TIER=ConsEnd /STK=3 /UG=Gma.1954 /UG_TITLE=Glycine max transcribed sequence with weak similarity to protein ref:NP_563624.1 (A.thaliana) transcription factor TINY, putative (Arabidopsis thaliana) /REP_ORG=G. max| publicID: CD392104| unigene cluster: Gma.1954| unigeneID: Gma.1954|Transcribed locus, moderately si…
Gma.7771.1.S1_at	13212	Glyma12g28870	Glyma.12g167400	8.31692e-05	0.00845292	-6.6733	lactoylglutathione lyase family protein / glyoxalase I family protein; similar to lactoylglutathione lyase family protein / glyoxalase I family protein [Arabidopsis thaliana] (TAIR:AT1G15380.1); similar to lactoylglutathione lyase family protein / glyoxalase I family protein [Arabidopsis thaliana] (TAIR:AT1G15380.2); similar to unnamed protein product [Vitis vinifera] (GB:CAO62772.1); contains In…	GO biological_process|carbohydrate_metabolism; Goslim: other_metabolic_processes	gb:BU550106 /DB_XREF=gi:22932967 /DB_XREF=GM880022A10E09 /CLONE=Gm-r1088-8273 /TID=Gma.7771.1 /CNT=6 /FEA=EST /TIER=ConsEnd /STK=2 /UG=Gma.7771 /UG_TITLE=Glycine max transcribed sequence with weak similarity to protein ref:NP_565231.1 (A.thaliana) expressed protein (Arabidopsis thaliana) /REP_ORG=G. max| publicID: BU550106| unigene cluster: Gma.7771| unigeneID: Gma.7771|Transcribed locus, weakly …
Gma.10658.1.A1_at	573	Glyma08g24750	Glyma.08g230400	9.24233e-06	0.00278222	-6.72064	PF00407.8;Bet_v_I;|e: 2e-065|NULL|from: Soybase(Pfam)|DNA overlap 57.47%|AA overlap: 74.67%|SeqID: PF00407	GO biological_process|biological_process_unknown; Goslim: biological_process_unknown	gb:CA852384 /DB_XREF=gi:33389177 /DB_XREF=E07B07_C07_04.ab1 /CLONE=E07B07 /TID=Gma.10658.1 /CNT=9 /FEA=EST /TIER=ConsEnd /STK=0 /UG=Gma.10658 /UG_TITLE=Glycine max transcribed sequence with weak similarity to protein ref:NP_177245.1 (A.thaliana) major latex protein (MLP149), putative (Arabidopsis thaliana) /REP_ORG=G. max| publicID: CA852384| unigene cluster: Gma.10658| unigeneID: Gma.10658|Trans…
GmaAffx.88982.1.A1_s_at	34854	Glyma06g48260	Glyma.06g324300	5.41055e-06	0.00208851	-6.74978	PF03552.4;Cellulose_synt;|e: 6e-026|NULL|from: Soybase(Pfam)|DNA overlap 79.45%|AA overlap: 31.61%|SeqID: PF03552	GO biological_process|polysaccharide_biosynthesis cellulose_biosynthesis; Goslim: other_cellular_processes other_metabolic_processes other_physiological_processes	gb:CK605701 /DB_XREF=gi:41145490 /DB_XREF=gmrhRww6-03_B01_T7 /TID=GmaAffx.88982.1 /CNT=1 /FEA=EST /TIER=ConsEnd /STK=0 /NOTE=sequence(s) not in UniGene /REP_ORG=G. max| publicID: CK605701| unigene cluster: NULL| unigeneID: Gma.2507|Transcribed locus, weakly similar to NP_567692.2 ATCSLG2; transferase/ transferase, transferring glycosyl groups [Arabidopsis thaliana]|NULL| cluster type: est| entrez…
GmaAffx.57176.1.S1_at	25095			6.11747e-06	0.0021686	-6.75448	sd74d01.y1; Gm-c1008-2042; Length: 170|e: NULL|NULL|from: Soybase(GenBank)|DNA overlap NULL%|AA overlap: NULL%|SeqID: AW101124	<none>	gb:AW101124 /DB_XREF=gi:6071737 /DB_XREF=sd74d01.y1 /CLONE=GENOME SYSTEMS CLONE ID: Gm-c1008-2042 /TID=GmaAffx.57176.1 /CNT=1 /FEA=EST /TIER=ConsEnd /STK=0 /NOTE=sequence(s) not in UniGene /REP_ORG=G. max| publicID: AW101124| unigene cluster: NULL| unigeneID: NULL|NULL|NULL| cluster type: NULL| entrez gene: NULL| swiss prot: NULL| interpro: NULL| transmembrane: NULL|This probe set was annotated u…
Gma.5267.1.S1_at	10571	Glyma06g48050	Glyma.06g322100	4.62248e-07	0.000572157	-6.93682	similar to unknown protein [Arabidopsis thaliana] (TAIR:AT2G20700.1); similar to GPI-anchored protein [Vigna radiata] (GB:BAA34247.1)|e: 3e-050|Arabidopsis thaliana|from: Soybase(TAIR)|DNA overlap NULL%|AA overlap: NULL%|SeqID: AT5G56170	GO biological_process|biological_process_unknown; Goslim: biological_process_unknown	gb:BE610297 /DB_XREF=gi:9901329 /DB_XREF=sq52e12.y1 /CLONE=GENOME SYSTEMS CLONE ID: Gm-c1019-9095 /TID=Gma.5267.1 /CNT=21 /FEA=EST /TIER=ConsEnd /STK=0 /UG=Gma.5267 /UG_TITLE=Glycine max transcribed sequence with weak similarity to protein ref:NP_200428.1 (A.thaliana) putative protein (Arabidopsis thaliana) /REP_ORG=G. max| publicID: BE610297| unigene cluster: Gma.5267| unigeneID: Gma.5267|Transc…
Gma.1546.1.S1_a_at	4391	Glyma17g14750	Glyma.17g138500	2.82368e-05	0.00459445	-7.05916	(P29001) Acid beta-fructofuranosidase precursor (EC 3.2.1.26) (Acid sucrose hydrolase) (Acid invertase) (AI) (Vacuolar invertase) [Contains: Acid beta-fructofuranosidase 30 kDa subunit; Acid beta-fructofuranosidase 38 kDa subunit]|e: 1e-156|NULL|from: Soybase(Uniprot)|DNA overlap 48.91%|AA overlap: 85.57%|SeqID: P29001	GO biological_process| carbohydrate_metabolism sucrose_catabolism,_using_beta-fructofuranosidase; Goslim: other_metabolic_processes other_cellular_processes other_physiological_processes	gb:AW348242 /DB_XREF=gi:6845952 /DB_XREF=GM210001B12E11 /CLONE=Gm-r1021-237 /TID=Gma.1546.1 /CNT=31 /FEA=EST /TIER=ConsEnd /STK=1 /UG=Gma.1546 /UG_TITLE=Glycine max transcribed sequence with weak similarity to protein ref:NP_563901.1 (A.thaliana) beta-fructosidase (Arabidopsis thaliana) /REP_ORG=G. max| publicID: AW348242| unigene cluster: Gma.1546| unigeneID: Gma.31237|Transcribed locus, weakly …
Gma.4385.1.S1_at	9632	Glyma02g47880	Glyma.02g308700	1.15937e-06	0.000940836	-7.07042	(Q2PES4) Putative fasciclin-like arabinogalactan protein FLA2|e: 3e-076|NULL|from: Soybase(Uniprot)|DNA overlap 76.89%|AA overlap: 62.2%|SeqID: Q2PES4	GO biological_process|cell_adhesion; Goslim: other_cellular_processes	gb:BU762481 /DB_XREF=gi:23728833 /DB_XREF=sas27h07.y1 /CLONE=SOYBEAN CLONE ID: Gm-c1080-5341 /TID=Gma.4385.1 /CNT=27 /FEA=EST /TIER=ConsEnd /STK=1 /UG=Gma.4385 /UG_TITLE=Glycine max transcribed sequence with weak similarity to protein ref:NP_193009.1 (A.thaliana) putative pollen surface protein (Arabidopsis thaliana) /REP_ORG=G. max| publicID: BU762481| unigene cluster: Gma.4385| unigeneID: Gma.4…
Gma.4462.1.S1_at	9735	Glyma06g08860	Glyma.06g084200	8.24642e-06	0.00258864	-7.4408	(Q6AVB5) Hypothetical protein OJ1212_C10.15|e: 1e-105|NULL|from: Soybase(Uniprot)|DNA overlap 82.78%|AA overlap: 56.21%|SeqID: Q6AVB5	GO biological_process|nucleoside_metabolism; Goslim: other_cellular_processes other_metabolic_processes other_physiological_processes	gb:BI942329 /DB_XREF=gi:16277340 /DB_XREF=sh21h05.y1 /CLONE=GENOME SYSTEMS CLONE ID: Gm-c1016-5458 /TID=Gma.4462.1 /CNT=27 /FEA=EST /TIER=ConsEnd /STK=2 /UG=Gma.4462 /UG_TITLE=Glycine max transcribed sequence with weak similarity to protein pir:T09897 (A.thaliana) T09897 hypothetical protein T22A6.170 - Arabidopsis thaliana /REP_ORG=G. max| publicID: BI942329| unigene cluster: Gma.4462| unigeneID…
Gma.6633.1.S1_x_at	11983	Glyma12g34570	Glyma.12g217400	6.34624e-06	0.00219945	-7.69722	(O24482) Sali3-2|e: 1e-154|NULL|from: Soybase(Uniprot)|DNA overlap 35.29%|AA overlap: 98.54%|SeqID: O24482	GO biological_process|toxin_catabolism; Goslim: other_cellular_processes other_metabolic_processes other_physiological_processes response_to_abiotic_or_biotic_stimulus	gb:U89693.1 /DB_XREF=gi:2317899 /TID=Gma.6633.1 /CNT=504 /FEA=FLmRNA /TIER=FL+Stack /STK=28 /UG=Gma.6633 /DEF=Glycine max Sali3-2 mRNA, complete cds. /PROD=Sali3-2 /FL=gb:U89693.1 /REP_ORG=G. max| publicID: U89693.1| unigene cluster: Gma.6633| unigeneID: Gma.6633|Sali3-2|LOC547898| cluster type: NULL| entrez gene: 547898| swiss prot: O24482| interpro: NULL| transmembrane: NULL|This probe set was …
Gma.4385.1.S1_s_at	9633	Glyma02g47880	Glyma.02g308700	6.42955e-07	0.000716032	-7.77887	(Q2PES4) Putative fasciclin-like arabinogalactan protein FLA2|e: 3e-076|NULL|from: Soybase(Uniprot)|DNA overlap 76.89%|AA overlap: 62.2%|SeqID: Q2PES4	GO biological_process|cell_adhesion; Goslim: other_cellular_processes	gb:BU762481 /DB_XREF=gi:23728833 /DB_XREF=sas27h07.y1 /CLONE=SOYBEAN CLONE ID: Gm-c1080-5341 /TID=Gma.4385.1 /CNT=27 /FEA=EST /TIER=ConsEnd /STK=1 /UG=Gma.4385 /UG_TITLE=Glycine max transcribed sequence with weak similarity to protein ref:NP_193009.1 (A.thaliana) putative pollen surface protein (Arabidopsis thaliana) /REP_ORG=G. max| publicID: BU762481| unigene cluster: Gma.4385| unigeneID: Gma.4…
Gma.1394.1.S1_at	3542	Glyma16g02110	Glyma.16g018500	6.94763e-05	0.00764407	-8.40936	(Q84LK2) Granule-bound starch synthase Ib precursor (EC 2.4.1.21)|e: 1e-123|NULL|from: Soybase(Uniprot)|DNA overlap 60.3%|AA overlap: 80.35%|SeqID: Q84LK2	GO biological_process|biosynthesis; Goslim: other_metabolic_processes	gb:BG839300 /DB_XREF=gi:14205622 /DB_XREF=Gm01_10g02_F /CLONE=Gm01_10g02 /TID=Gma.1394.1 /CNT=89 /FEA=EST /TIER=Stack /STK=20 /UG=Gma.1394 /UG_TITLE=Glycine max transcribed sequence with moderate similarity to protein ref:NP_174566.1 (A.thaliana) starch synthase, putative (Arabidopsis thaliana) /REP_ORG=G. max| publicID: BG839300| unigene cluster: Gma.1394| unigeneID: Gma.30481|granule-bound star…

## Sheet: 21-RAvRC
Day 21 Resistant Aphids vs. Resistant Control Comparison
There are no differentially-expressed probe sets for this comparison.

## Sheet: 21-RCvSC
Day 21 Resistant Control vs. Susceptible Control Comparison
Probe Set Name	Probe Set ID	Gene ID Glyma 1.0	Gene ID Glyma 2.0	P-Value	Q-Value	Fold Change	Top Sequence Match	GO Biological Processes	Affymetrix Annotation
Gma.12892.1.A1_at	2425			1.84282e-07	0.0017347	7.11206	Gm_ck14264; Length: 368|e: NULL|NULL|from: Soybase(GenBank)|DNA overlap NULL%|AA overlap: NULL%|SeqID: CD394551	<none>	gb:CD394551 /DB_XREF=gi:31309348 /DB_XREF=Gm_ck14264 /TID=Gma.12892.1 /CNT=2 /FEA=EST /TIER=ConsEnd /STK=1 /UG=Gma.12892 /UG_TITLE=Glycine max transcribed sequences /REP_ORG=G. max| publicID: CD394551| unigene cluster: Gma.12892| unigeneID: Gma.12892|Transcribed locus|NULL| cluster type: est| entrez gene: NULL| swiss prot: NULL| interpro: NULL| transmembrane: NULL|This probe set was annotated usi…
GmaAffx.71943.1.S1_at	28957	Glyma07g08180	Glyma.07g075400	5.69316e-08	0.000714549	6.739	thioesterase family protein; similar to thioesterase family protein [Arabidopsis thaliana] (TAIR:AT1G04290.1); similar to unnamed protein product [Vitis vinifera] (GB:CAO24367.1); contains InterPro domain Thioesterase superfamily (InterPro:IPR006683)|e: 1e-007|Arabidopsis thaliana|from: Soybase(TAIR)|DNA overlap NULL%|AA overlap: NULL%|SeqID: AT3G61200	GO biological_process|biological_process_unknown; Goslim: biological_process_unknown	gb:BF598098 /DB_XREF=gi:11690422 /DB_XREF=sv03c11.y1 /CLONE=GENOME SYSTEMS CLONE ID: Gm-c1056-885 /TID=GmaAffx.71943.1 /CNT=2 /FEA=EST /TIER=ConsEnd /STK=0 /NOTE=sequence(s) not in UniGene /REP_ORG=G. max| publicID: BF598098| unigene cluster: NULL| unigeneID: NULL|NULL|NULL| cluster type: NULL| entrez gene: NULL| swiss prot: NULL| interpro: NULL| transmembrane: NULL|This probe set was annotated u…
Gma.9000.1.S1_at	14400	Glyma17g34850	Glyma.17g230300	4.09979e-06	0.0192962	5.6784	(O82762) Hypothetical protein At2g25970 (F17H15.1/F17H15.1)|e: 1e-099|NULL|from: Soybase(Uniprot)|DNA overlap 65.26%|AA overlap: 53.24%|SeqID: O82762	<none>	gb:AI855975 /DB_XREF=gi:5509417 /DB_XREF=sc29f03.x1 /CLONE=GENOME SYSTEMS CLONE ID: Gm-c1014-534 /TID=Gma.9000.1 /CNT=25 /FEA=EST /TIER=ConsEnd /STK=1 /UG=Gma.9000 /UG_TITLE=Glycine max transcribed sequence with weak similarity to protein ref:NP_180167.1 (A.thaliana) unknown protein (Arabidopsis thaliana) /REP_ORG=G. max| publicID: AI855975| unigene cluster: Gma.9000| unigeneID: Gma.27269|Transcr…
Gma.4618.1.A1_at	9889	Glyma03g01210	Glyma.03g009800	1.84771e-06	0.00993884	3.58989	acyl-CoA thioesterase family protein; similar to acyl-CoA thioesterase family protein [Arabidopsis thaliana] (TAIR:AT4G00520.2); similar to unnamed protein product [Vitis vinifera] (GB:CAO39602.1); contains InterPro domain RmlC-like jelly roll fold (InterPro:IPR014710); contains InterPro domain Acyl-CoA thioesterase; (InterPro:IPR003703); contains InterPro domain Cyclic nucleotide-binding (InterP…	GO biological_process|acyl-CoA_metabolism; Goslim: other_cellular_processes other_metabolic_processes other_physiological_processes	gb:AI900750 /DB_XREF=gi:5606652 /DB_XREF=sc15g05.y1 /CLONE=GENOME SYSTEMS CLONE ID: Gm-c1013-753 /TID=Gma.4618.1 /CNT=2 /FEA=EST /TIER=ConsEnd /STK=0 /UG=Gma.4618 /UG_TITLE=Glycine max transcribed sequence with weak similarity to protein ref:NP_191961.1 (A.thaliana) putative acetyl CoA thioesterase (Arabidopsis thaliana) /REP_ORG=G. max| publicID: AI900750| unigene cluster: Gma.4618| unigeneID: G…
GmaAffx.52838.1.S1_at	24124	Glyma02g10360	Glyma.02g093500	1.21228e-05	0.0380383	3.36421	Phospholipase D; MEE50 (maternal effect embryo arrest 50); binding; similar to unnamed protein product [Vitis vinifera] (GB:CAO46425.1); contains InterPro domain Armadillo-type fold; (InterPro:IPR016024); contains InterPro domain Armadillo-like helical; (InterPro:IPR011989)|e: 3e-006|Arabidopsis thaliana|from: Soybase(TAIR)|DNA overlap NULL%|AA overlap: NULL%|SeqID: AT4G00231	GO biological_process|response_to_cadmium_ion defense_response_to_bacterium,_incompatible_interaction ; Goslim: biological_process_unknown	gb:BI320221 /DB_XREF=gi:14999136 /DB_XREF=saf20a10.y3 /CLONE=GENOME SYSTEMS CLONE ID: Gm-c1076-1195 /TID=GmaAffx.52838.1 /CNT=2 /FEA=EST /TIER=ConsEnd /STK=1 /NOTE=sequence(s) not in UniGene /REP_ORG=G. max| publicID: BI320221| unigene cluster: NULL| unigeneID: Gma.28987|Transcribed locus|NULL| cluster type: est| entrez gene: NULL| swiss prot: NULL| interpro: NULL| transmembrane: NULL|This probe …
Gma.5464.1.S1_at	10758	Glyma02g46310	Glyma.02g293700	1.10804e-05	0.0379283	-3.39057	Gm_ck44973; Length: 618|e: NULL|NULL|from: Soybase(GenBank)|DNA overlap NULL%|AA overlap: NULL%|SeqID: CD413437	<none>	gb:CD413437 /DB_XREF=gi:31471409 /DB_XREF=Gm_ck44973 /TID=Gma.5464.1 /CNT=30 /FEA=EST /TIER=Stack /STK=8 /UG=Gma.5464 /UG_TITLE=Glycine max transcribed sequences /REP_ORG=G. max| publicID: CD413437| unigene cluster: Gma.5464| unigeneID: Gma.5464|Transcribed locus|NULL| cluster type: est| entrez gene: NULL| swiss prot: NULL| interpro: NULL| transmembrane: NULL|This probe set was annotated using th…
GmaAffx.784.1.A1_at	30924	Glyma07g07730	Glyma.07g070900	5.12812e-06	0.0214543	-3.41826	GM700019A10H7; Length: 368|e: NULL|NULL|from: Soybase(GenBank)|DNA overlap NULL%|AA overlap: NULL%|SeqID: BE822911	<none>	gb:BE822911 /DB_XREF=gi:10255145 /DB_XREF=GM700019A10H7 /CLONE=Gm-r1070-7645 /TID=GmaAffx.784.1 /CNT=1 /FEA=EST /TIER=ConsEnd /STK=1 /NOTE=sequence(s) not in UniGene /REP_ORG=G. max| publicID: BE822911| unigene cluster: NULL| unigeneID: Gma.20068|Transcribed locus, moderately similar to NP_174470.1 unknown protein [Arabidopsis thaliana]|NULL| cluster type: est| entrez gene: NULL| swiss prot: NULL…
Gma.13499.1.A1_at	3128	Glyma08g08130	Glyma.08g076400	1.35819e-06	0.00852329	-4.55458	EMB1075 (EMBRYO DEFECTIVE 1075); carboxy-lyase; similar to GAD2 (GLUTAMATE DECARBOXYLASE 2), calmodulin binding [Arabidopsis thaliana] (TAIR:AT1G65960.1); similar to GAD2 (GLUTAMATE DECARBOXYLASE 2) [Arabidopsis thaliana] (TAIR:AT1G65960.2); similar to hypothetical protein [Vitis vinifera] (GB:CAN70523.1); similar to serine decarboxylase [Brassica napus] (GB:BAA78331.1); similar to putative serin…	GO biological_process|amino_acid_metabolism embryonic_development_(sensu_Magnoliophyta); Goslim: other_cellular_processes other_metabolic_processes other_physiological_processes developmental_processes other_biological_processes	gb:CD399278 /DB_XREF=gi:31457250 /DB_XREF=Gm_ck20814 /TID=Gma.13499.1 /CNT=1 /FEA=EST /TIER=ConsEnd /STK=1 /UG=Gma.13499 /UG_TITLE=Glycine max transcribed sequence with moderate similarity to protein ref:NP_175036.1 (A.thaliana) histidine decarboxylase, putative (Arabidopsis thaliana) /REP_ORG=G. max| publicID: CD399278| unigene cluster: Gma.13499| unigeneID: Gma.13499|Transcribed locus, moderate…
Gma.13012.1.A1_at	2548	Glyma13g26650	Glyma.13g194900	4.83957e-07	0.00364449	-4.72035	(Q8W2C0) Functional candidate resistance protein KR1 n=1 Tax=Glycine max RepID=Q8W2C0_SOYBN |e: 7E-61|NULL|from: Soybase(Uniref)|DNA overlap 34.99%|AA overlap: 42.62%|SeqID: Q8W2C0	GO biological_process|defense_response	gb:CD405954 /DB_XREF=gi:31463926 /DB_XREF=Gm_ck30080 /TID=Gma.13012.1 /CNT=5 /FEA=EST /TIER=ConsEnd /STK=1 /UG=Gma.13012 /UG_TITLE=Glycine max transcribed sequences /REP_ORG=G. max| publicID: CD405954| unigene cluster: Gma.13012| unigeneID: Gma.13012|Transcribed locus|NULL| cluster type: est| entrez gene: NULL| swiss prot: NULL| interpro: NULL| transmembrane: NULL|This probe set was annotated usi…
Gma.1840.2.S1_at	7012	Glyma13g27090	Glyma.13g200800	2.77665e-08	0.000522747	-6.54531	DNAJ heat shock N-terminal domain-containing protein; similar to DNAJ heat shock N-terminal domain-containing protein [Arabidopsis thaliana] (TAIR:AT2G21510.1); similar to unnamed protein product [Vitis vinifera] (GB:CAO47582.1); contains InterPro domain Heat shock protein DnaJ; (InterPro:IPR003095); contains InterPro domain Heat shock protein DnaJ, N-terminal; (InterPro:IPR001623); contains Inte…	GO biological_process|protein_folding; Goslim: protein_metabolism other_cellular_processes other_metabolic_processes other_physiological_processes	gb:BQ454059 /DB_XREF=gi:21257171 /DB_XREF=sao75c03.y1 /CLONE=SOYBEAN CLONE ID: Gm-c1073-5093 /TID=Gma.1840.2 /CNT=14 /FEA=EST /TIER=ConsEnd /STK=0 /UG=Gma.1840 /UG_TITLE=Glycine max transcribed sequence with weak similarity to protein ref:NP_195626.1 (A.thaliana) dnaJ-like protein (Arabidopsis thaliana) /REP_ORG=G. max| publicID: BQ454059| unigene cluster: Gma.1840| unigeneID: Gma.1840|Transcribe…
GmaAffx.32612.1.S1_at	19756	Glyma13g24210	Glyma.13g173600	8.28908e-06	0.0312109	-8.87685	(Q84KK6) S-adenosyl-L-methionine: 2,7,4'-trihydroxyisoflavanone 4'-O-methyltransferase|e: 1e-163|NULL|from: Soybase(Uniprot)|DNA overlap 85.02%|AA overlap: 78.36%|SeqID: Q84KK6	GO biological_process|lignin_biosynthesis; Goslim: other_cellular_processes other_metabolic_processes other_physiological_processes	gb:BU762383 /DB_XREF=gi:23728645 /DB_XREF=sar89c06.y1 /CLONE=SOYBEAN CLONE ID: Gm-c1074-9348 /TID=GmaAffx.32612.1 /CNT=21 /FEA=EST /TIER=ConsEnd /STK=2 /NOTE=sequence(s) not in UniGene /REP_ORG=G. max| publicID: BU762383| unigene cluster: NULL| unigeneID: Gma.26962|Transcribed locus, weakly similar to NP_001064058.1 Os10g0118000 [Oryza sativa (japonica cultivar-group)]|NULL| cluster type: est| en…
Gma.2249.1.S1_at	7433			5.50982e-15	2.07461e-10	-147.668	(Q1RZZ2) Ribonuclease H|e: 1e-014|NULL|from: Soybase(Uniprot)|DNA overlap 29.65%|AA overlap: 37.06%|SeqID: Q1RZZ2	GO biological_process|biological_process_unknown; Goslim: biological_process_unknown	gb:CA784887 /DB_XREF=gi:26048392 /DB_XREF=sat91e06.y1 /CLONE=SOYBEAN CLONE ID: Gm-c1062-5988 /TID=Gma.2249.1 /CNT=91 /FEA=EST /TIER=ConsEnd /STK=0 /UG=Gma.2249 /UG_TITLE=Glycine max transcribed sequence with weak similarity to protein ref:NP_198321.1 (A.thaliana) putative protein (Arabidopsis thaliana) /REP_ORG=G. max| publicID: CA784887| unigene cluster: Gma.2249| unigeneID: Gma.2249|Transcribed…

## Sheet: 21-RAvSA
Day 21 Resistant Aphids vs. Susceptible Aphids Comparison
Probe Set Name	Probe Set ID	Gene ID Glyma 1.0	Gene ID Glyma 2.0	P-Value	Q-Value	Fold Change	Top Sequence Match	GO Biological Processes	Affymetrix Annotation
Gma.12892.1.A1_at	2425			4.06573e-10	7.65434e-06	18.0376	Gm_ck14264; Length: 368|e: NULL|NULL|from: Soybase(GenBank)|DNA overlap NULL%|AA overlap: NULL%|SeqID: CD394551	<none>	gb:CD394551 /DB_XREF=gi:31309348 /DB_XREF=Gm_ck14264 /TID=Gma.12892.1 /CNT=2 /FEA=EST /TIER=ConsEnd /STK=1 /UG=Gma.12892 /UG_TITLE=Glycine max transcribed sequences /REP_ORG=G. max| publicID: CD394551| unigene cluster: Gma.12892| unigeneID: Gma.12892|Transcribed locus|NULL| cluster type: est| entrez gene: NULL| swiss prot: NULL| interpro: NULL| transmembrane: NULL|This probe set was annotated usi…
Gma.9000.1.S1_at	14400	Glyma17g34850	Glyma.17g230300	2.50824e-08	0.000157405	10.0918	(O82762) Hypothetical protein At2g25970 (F17H15.1/F17H15.1)|e: 1e-099|NULL|from: Soybase(Uniprot)|DNA overlap 65.26%|AA overlap: 53.24%|SeqID: O82762	GO:0006606 "protein import into nucleus" GO:0003676 GO:0003723 "RNA binding"; "nucleic acid binding" GO:0005829 "cytosol" PF00013 "KH domain" PTHR10288 "KH DOMAIN CONTAINING RNA BINDING PROTEIN" KOG1676 K-homology_type_RNA_binding_proteins	gb:AI855975 /DB_XREF=gi:5509417 /DB_XREF=sc29f03.x1 /CLONE=GENOME SYSTEMS CLONE ID: Gm-c1014-534 /TID=Gma.9000.1 /CNT=25 /FEA=EST /TIER=ConsEnd /STK=1 /UG=Gma.9000 /UG_TITLE=Glycine max transcribed sequence with weak similarity to protein ref:NP_180167.1 (A.thaliana) unknown protein (Arabidopsis thaliana) /REP_ORG=G. max| publicID: AI855975| unigene cluster: Gma.9000| unigeneID: Gma.27269|Transcr…
Gma.529.1.S1_a_at	10595	Glyma13g23090	Glyma.13g161900	8.7246e-06	0.0121669	7.19832	ATPAP26/PAP26 (purple acid phosphatase 26); acid phosphatase/ protein serine/threonine phosphatase; similar to ATPAP10/PAP10, acid phosphatase/ protein serine/threonine phosphatase [Arabidopsis thaliana] (TAIR:AT2G16430.2); similar to PAP1 (PURPLE ACID PHOSPHATASE 1), acid phosphatase/ protein serine/threonine phosphatase [Arabidopsis thaliana] (TAIR:AT2G27190.1); similar to acid phosphatase [Pha…	GO biological_process|biological_process_unknown; Goslim: biological_process_unknown	gb:AI939079 /DB_XREF=gi:5677949 /DB_XREF=sc66b01.y1 /CLONE=GENOME SYSTEMS CLONE ID: Gm-c1016-1346 /TID=Gma.529.1 /CNT=12 /FEA=EST /TIER=ConsEnd /STK=1 /UG=Gma.529 /UG_TITLE=Glycine max transcribed sequence with moderate similarity to protein ref:NP_198334.1 (A.thaliana) acid phosphatase-like protein (Arabidopsis thaliana) /REP_ORG=G. max| publicID: AI939079| unigene cluster: Gma.529| unigeneID: G…
Gma.1089.1.S1_at	878	Glyma07g19060	Glyma.07g155200	2.40273e-05	0.0267873	7.09547	(Q43757) Ferritin n=1 Tax=Glycine max RepID=Q43757_SOYBN |e: 1E-131|NULL|from: Soybase(Uniref)|DNA overlap 92.4%|AA overlap: 100%|SeqID: Q43757	GO biological_process|response_to_cold cellular_iron_ion_homeostasis iron_ion_transport photosynthesis response_to_bacterium response_to_reactive_oxygen_species flower_development response_to_hydrogen_peroxide response_to_hydrogen_peroxide leaf_development iron_ion_homeostasis	gb:AY049920.1 /DB_XREF=gi:15982659 /TID=Gma.1089.1 /CNT=25 /FEA=FLmRNA /TIER=FL /STK=1 /UG=Gma.1089 /DEF=Glycine max ferritin mRNA, complete cds. /PROD=ferritin /FL=gb:AY049920.1 /REP_ORG=G. max| publicID: AY049920.1| unigene cluster: Gma.1089| unigeneID: Gma.30035|ferritin|LOC547698| cluster type: full length| entrez gene: 547698| swiss prot: A0MZ84 /// Q941G7| interpro: NULL| transmembrane: NUL…
GmaAffx.71943.1.S1_at	28957	Glyma07g08180	Glyma.07g075400	8.22156e-10	7.73916e-06	6.91682	thioesterase family protein; similar to thioesterase family protein [Arabidopsis thaliana] (TAIR:AT1G04290.1); similar to unnamed protein product [Vitis vinifera] (GB:CAO24367.1); contains InterPro domain Thioesterase superfamily (InterPro:IPR006683)|e: 1e-007|Arabidopsis thaliana|from: Soybase(TAIR)|DNA overlap NULL%|AA overlap: NULL%|SeqID: AT3G61200	GO biological_process|biological_process_unknown; Goslim: biological_process_unknown	gb:BF598098 /DB_XREF=gi:11690422 /DB_XREF=sv03c11.y1 /CLONE=GENOME SYSTEMS CLONE ID: Gm-c1056-885 /TID=GmaAffx.71943.1 /CNT=2 /FEA=EST /TIER=ConsEnd /STK=0 /NOTE=sequence(s) not in UniGene /REP_ORG=G. max| publicID: BF598098| unigene cluster: NULL| unigeneID: NULL|NULL|NULL| cluster type: NULL| entrez gene: NULL| swiss prot: NULL| interpro: NULL| transmembrane: NULL|This probe set was annotated u…
Gma.529.1.S1_x_at	10597	Glyma13g23090	Glyma.13g161900	4.20953e-05	0.0368608	6.52725	ATPAP26/PAP26 (purple acid phosphatase 26); acid phosphatase/ protein serine/threonine phosphatase; similar to ATPAP10/PAP10, acid phosphatase/ protein serine/threonine phosphatase [Arabidopsis thaliana] (TAIR:AT2G16430.2); similar to PAP1 (PURPLE ACID PHOSPHATASE 1), acid phosphatase/ protein serine/threonine phosphatase [Arabidopsis thaliana] (TAIR:AT2G27190.1); similar to acid phosphatase [Pha…	GO biological_process|biological_process_unknown; Goslim: biological_process_unknown	gb:AI939079 /DB_XREF=gi:5677949 /DB_XREF=sc66b01.y1 /CLONE=GENOME SYSTEMS CLONE ID: Gm-c1016-1346 /TID=Gma.529.1 /CNT=12 /FEA=EST /TIER=ConsEnd /STK=1 /UG=Gma.529 /UG_TITLE=Glycine max transcribed sequence with moderate similarity to protein ref:NP_198334.1 (A.thaliana) acid phosphatase-like protein (Arabidopsis thaliana) /REP_ORG=G. max| publicID: AI939079| unigene cluster: Gma.529| unigeneID: G…
Gma.13454.1.A1_at	3081	Glyma07g10840	Glyma.07g096900	5.73621e-07	0.00135608	6.45085	PF07224.1;Chlorophyllase;|e: 4e-049|NULL|from: Soybase(Pfam)|DNA overlap 57.68%|AA overlap: 56.72%|SeqID: PF07224	GO biological_process|chlorophyll_catabolism response_to_stress; Goslim: other_cellular_processes other_metabolic_processes other_physiological_processes response_to_stress	gb:CD416724 /DB_XREF=gi:31474696 /DB_XREF=Gm_ck7144 /TID=Gma.13454.1 /CNT=5 /FEA=EST /TIER=ConsEnd /STK=1 /UG=Gma.13454 /UG_TITLE=Glycine max transcribed sequence with weak similarity to protein ref:NP_564094.1 (A.thaliana) expressed protein (Arabidopsis thaliana) /REP_ORG=G. max| publicID: CD416724| unigene cluster: Gma.13454| unigeneID: Gma.13454|Transcribed locus, weakly similar to NP_564094.1…
Gma.1089.1.S1_s_at	879	Glyma07g19060	Glyma.07g155200	4.06815e-05	0.0368608	5.13786	(Q43757) Ferritin n=1 Tax=Glycine max RepID=Q43757_SOYBN |e: 1E-131|NULL|from: Soybase(Uniref)|DNA overlap 92.4%|AA overlap: 100%|SeqID: Q43757	GO biological_process|response_to_cold cellular_iron_ion_homeostasis iron_ion_transport photosynthesis response_to_bacterium response_to_reactive_oxygen_species flower_development response_to_hydrogen_peroxide response_to_hydrogen_peroxide leaf_development iron_ion_homeostasis	gb:AY049920.1 /DB_XREF=gi:15982659 /TID=Gma.1089.1 /CNT=25 /FEA=FLmRNA /TIER=FL /STK=1 /UG=Gma.1089 /DEF=Glycine max ferritin mRNA, complete cds. /PROD=ferritin /FL=gb:AY049920.1 /REP_ORG=G. max| publicID: AY049920.1| unigene cluster: Gma.1089| unigeneID: Gma.30035|ferritin /// ferritin light chain|ferritin /// LOC547698| cluster type: full length| entrez gene: 547698 /// 547824| swiss prot: A0MZ…
GmaAffx.87757.3.S1_at	34385	Glyma13g40830	Glyma.13g333200	3.2146e-06	0.00550179	4.41324	(Q0PJI3) MYB transcription factor MYB139 n=1 Tax=Glycine max RepID=Q0PJI3_SOYBN |e: 3E-86|NULL|from: Soybase(Uniref)|DNA overlap 79.41%|AA overlap: 76.14%|SeqID: Q0PJI3	GO biological_process|response_to_salt_stress regulation_of_transcription,_DNA-dependent response_to_abscisic_acid_stimulus response_to_ethylene_stimulus response_to_gibberellin_stimulus response_to_jasmonic_acid_stimulus response_to_salicylic_acid_stimulus regulation_of_transcription regulation_of_transcription	gb:BQ253870 /DB_XREF=gi:20449746 /DB_XREF=san68d07.y1 /CLONE=SOYBEAN CLONE ID: Gm-c1052-4789 /TID=GmaAffx.87757.3 /CNT=3 /FEA=EST /TIER=ConsEnd /STK=0 /NOTE=sequence(s) not in UniGene /REP_ORG=G. max| publicID: BQ253870| unigene cluster: NULL| unigeneID: Gma.23312|MYB transcription factor MYB139|MYB139| cluster type: full length| entrez gene: 778055| swiss prot: Q0PJI3| interpro: NULL| transmembr…
Gma.15388.1.S1_at	4355	Glyma07g08030	Glyma.07g073700	1.51121e-05	0.0189672	4.10786	(UPI000) 738F6B KEA1 (K EFFLUX ANTIPORTER 1); potassium:hydrogen antiporter n=1 Tax=Arabidopsis thaliana RepID=UPI0001738F6B |e: 0|NULL|from: Soybase(Uniref)|DNA overlap 62.2%|AA overlap: 87.26%|SeqID: UPI000	GO biological_process|cation_transport metabolic_process regulation_of_pH potassium_ion_transport	gb:CD404982 /DB_XREF=gi:31462954 /DB_XREF=Gm_ck28221 /TID=Gma.15388.1 /CNT=9 /FEA=EST /TIER=ConsEnd /STK=1 /UG=Gma.15388 /UG_TITLE=Glycine max transcribed sequence with moderate similarity to protein ref:NP_171684.1 (A.thaliana) K Efflux antiporter KEA1 (Arabidopsis thaliana) /REP_ORG=G. max| publicID: CD404982| unigene cluster: Gma.15388| unigeneID: Gma.15388|Transcribed locus, moderately simila…
Gma.529.2.S1_at	10598	Glyma13g23090	Glyma.13g161900	1.48857e-05	0.0189672	3.71964	ATPAP26/PAP26 (purple acid phosphatase 26); acid phosphatase/ protein serine/threonine phosphatase; similar to ATPAP10/PAP10, acid phosphatase/ protein serine/threonine phosphatase [Arabidopsis thaliana] (TAIR:AT2G16430.2); similar to PAP1 (PURPLE ACID PHOSPHATASE 1), acid phosphatase/ protein serine/threonine phosphatase [Arabidopsis thaliana] (TAIR:AT2G27190.1); similar to acid phosphatase [Pha…	GO biological_process|biological_process_unknown; Goslim: biological_process_unknown	gb:BG238807 /DB_XREF=gi:12773880 /DB_XREF=sab53d04.y1 /CLONE=GENOME SYSTEMS CLONE ID: Gm-c1043-2864 /TID=Gma.529.2 /CNT=2 /FEA=EST /TIER=ConsEnd /STK=1 /UG=Gma.529 /UG_TITLE=Glycine max transcribed sequence with moderate similarity to protein ref:NP_198334.1 (A.thaliana) acid phosphatase-like protein (Arabidopsis thaliana) /REP_ORG=G. max| publicID: BG238807| unigene cluster: Gma.529| unigeneID: …
GmaAffx.69219.1.S1_at	28178	Glyma15g37520	Glyma.15g234700	3.20081e-05	0.0308772	3.62109	ATUGT85A4 (UDP-GLUCOSYL TRANSFERASE 85A4); UDP-glycosyltransferase/ glucuronosyltransferase/ transferase, transferring hexosyl groups; similar to ATUGT85A1/UGT85A1 (UDP-GLUCOSYL TRANSFERASE 85A1), UDP-glycosyltransferase/ glucuronosyltransferase/ transferase, transferring glycosyl groups / transferase, transferring hexosyl groups [Arabidopsis thaliana] (TAIR:AT1G22400.1); similar to unnamed prote…	GO biological_process|metabolism; Goslim: other_metabolic_processes	gb:AW508547 /DB_XREF=gi:7146625 /DB_XREF=si33c05.y1 /CLONE=GENOME SYSTEMS CLONE ID: Gm-r1030-705 /TID=GmaAffx.69219.1 /CNT=2 /FEA=EST /TIER=ConsEnd /STK=0 /NOTE=sequence(s) not in UniGene /REP_ORG=G. max| publicID: AW508547| unigene cluster: NULL| unigeneID: Gma.36363|Transcribed locus, weakly similar to NP_001031078.1 AT2; UDP-glycosyltransferase [Arabidopsis thaliana]|NULL| cluster type: est| e…
GmaAffx.48373.1.S1_at	23074	Glyma16g28340	Glyma.16g168200	9.48833e-06	0.0127594	3.51838	nodulin, putative; similar to nodulin, putative [Arabidopsis thaliana] (TAIR:AT3G43660.1); similar to unnamed protein product [Vitis vinifera] (GB:CAO65135.1); contains InterPro domain Protein of unknown function DUF125, transmembrane (InterPro:IPR008217)|e: 1e-048|Arabidopsis thaliana|from: Soybase(TAIR)|DNA overlap NULL%|AA overlap: NULL%|SeqID: AT3G43630	GO biological_process|biological_process_unknown; Goslim: biological_process_unknown	gb:BF219543 /DB_XREF=gi:11117950 /DB_XREF=GM700018A10G11 /CLONE=Gm-r1070-7221 /TID=GmaAffx.48373.1 /CNT=4 /FEA=EST /TIER=ConsEnd /STK=1 /NOTE=sequence(s) not in UniGene /REP_ORG=G. max| publicID: BF219543| unigene cluster: NULL| unigeneID: Gma.27449|Transcribed locus, moderately similar to NP_189952.1 unknown protein [Arabidopsis thaliana]|NULL| cluster type: est| entrez gene: NULL| swiss prot: N…
GmaAffx.93603.1.S1_s_at	37557	Glyma18g43650	Glyma.18g205800	4.46734e-05	0.0382292	3.48703	(A5A410) Ferritin n=1 Tax=Glycine soja RepID=A5A410_GLYSO |e: 1E-132|NULL|from: Soybase(Uniref)|DNA overlap 92.8%|AA overlap: 100%|SeqID: A5A410	GO biological_process|response_to_cold cellular_iron_ion_homeostasis iron_ion_transport photosynthesis response_to_bacterium response_to_reactive_oxygen_species flower_development response_to_hydrogen_peroxide response_to_hydrogen_peroxide leaf_development iron_ion_homeostasis	gb:CF809328 /DB_XREF=gi:37997739 /DB_XREF=psHB044xL07f /CLONE=sHB044L07 /TID=GmaAffx.93603.1 /CNT=4 /FEA=EST /TIER=ConsEnd /STK=0 /NOTE=sequence(s) not in UniGene /REP_ORG=G. max| publicID: CF809328| unigene cluster: NULL| unigeneID: Gma.1089|ferritin light chain|ferritin| cluster type: NULL| entrez gene: 547824| swiss prot: P19976| interpro: NULL| transmembrane: NULL|This probe set was annotated…
Gma.10626.3.S1_at	547	Glyma02g13850	Glyma.02g125100	3.28018e-05	0.0308772	3.22428	Encodes a novel member of the Fe(II)/ascorbate oxidase gene family; senescence-related gene.|e: 1e-122|Arabidopsis thaliana|from: Soybase(TAIR)|DNA overlap NULL%|AA overlap: NULL%|SeqID: AT1G17020	GO biological_process|flavonoid_biosynthesis organ_senescence_(sensu_Magnoliophyta); Goslim: other_cellular_processes other_metabolic_processes other_physiological_processes developmental_processes	gb:BE022458 /DB_XREF=gi:8284899 /DB_XREF=sm74b10.y1 /CLONE=GENOME SYSTEMS CLONE ID: Gm-c1015-5780 /TID=Gma.10626.3 /CNT=23 /FEA=EST /TIER=ConsEnd /STK=0 /UG=Gma.10626 /UG_TITLE=Glycine max transcribed sequence with weak similarity to protein ref:NP_173145.1 (A.thaliana) SRG1-like protein (Arabidopsis thaliana) /REP_ORG=G. max| publicID: BE022458| unigene cluster: Gma.10626| unigeneID: Gma.32375|T…
Gma.4618.1.A1_at	9889	Glyma03g01210	Glyma.03g009800	7.75517e-08	0.000371327	3.18814	acyl-CoA thioesterase family protein; similar to acyl-CoA thioesterase family protein [Arabidopsis thaliana] (TAIR:AT4G00520.2); similar to unnamed protein product [Vitis vinifera] (GB:CAO39602.1); contains InterPro domain RmlC-like jelly roll fold (InterPro:IPR014710); contains InterPro domain Acyl-CoA thioesterase; (InterPro:IPR003703); contains InterPro domain Cyclic nucleotide-binding (InterP…	GO biological_process|acyl-CoA_metabolism; Goslim: other_cellular_processes other_metabolic_processes other_physiological_processes	gb:AI900750 /DB_XREF=gi:5606652 /DB_XREF=sc15g05.y1 /CLONE=GENOME SYSTEMS CLONE ID: Gm-c1013-753 /TID=Gma.4618.1 /CNT=2 /FEA=EST /TIER=ConsEnd /STK=0 /UG=Gma.4618 /UG_TITLE=Glycine max transcribed sequence with weak similarity to protein ref:NP_191961.1 (A.thaliana) putative acetyl CoA thioesterase (Arabidopsis thaliana) /REP_ORG=G. max| publicID: AI900750| unigene cluster: Gma.4618| unigeneID: G…
GmaAffx.52838.1.S1_at	24124	Glyma02g10360	Glyma.02g093500	4.78224e-07	0.00135608	3.11256	Phospholipase D; MEE50 (maternal effect embryo arrest 50); binding; similar to unnamed protein product [Vitis vinifera] (GB:CAO46425.1); contains InterPro domain Armadillo-type fold; (InterPro:IPR016024); contains InterPro domain Armadillo-like helical; (InterPro:IPR011989)|e: 3e-006|Arabidopsis thaliana|from: Soybase(TAIR)|DNA overlap NULL%|AA overlap: NULL%|SeqID: AT4G00231	GO biological_process|response_to_cadmium_ion defense_response_to_bacterium,_incompatible_interaction ; Goslim: biological_process_unknown	gb:BI320221 /DB_XREF=gi:14999136 /DB_XREF=saf20a10.y3 /CLONE=GENOME SYSTEMS CLONE ID: Gm-c1076-1195 /TID=GmaAffx.52838.1 /CNT=2 /FEA=EST /TIER=ConsEnd /STK=1 /NOTE=sequence(s) not in UniGene /REP_ORG=G. max| publicID: BI320221| unigene cluster: NULL| unigeneID: Gma.28987|Transcribed locus|NULL| cluster type: est| entrez gene: NULL| swiss prot: NULL| interpro: NULL| transmembrane: NULL|This probe …
GmaAffx.27712.1.S1_at	18833	Glyma07g06940	Glyma.07g064500	4.1496e-05	0.0368608	2.75941	sk20e08.y1; Gm-c1028-2751; Length: 633|e: NULL|NULL|from: Soybase(GenBank)|DNA overlap NULL%|AA overlap: NULL%|SeqID: AW707016	<none>	gb:AW707016 /DB_XREF=gi:7591280 /DB_XREF=sk20e08.y1 /CLONE=GENOME SYSTEMS CLONE ID: Gm-c1028-2751 /TID=GmaAffx.27712.1 /CNT=3 /FEA=EST /TIER=ConsEnd /STK=0 /NOTE=sequence(s) not in UniGene /REP_ORG=G. max| publicID: AW707016| unigene cluster: NULL| unigeneID: Gma.25001|Transcribed locus|NULL| cluster type: est| entrez gene: NULL| swiss prot: NULL| interpro: NULL| transmembrane: NULL|This probe se…
Gma.3522.1.S1_at	8659	Glyma17g37020	Glyma.17g251800	2.41884e-05	0.0267873	2.40446	unknown protein|e: 5e-019|Arabidopsis thaliana|from: Soybase(TAIR)|DNA overlap NULL%|AA overlap: NULL%|SeqID: AT1G19530	GO biological_process|N-terminal_protein_myristoylation; Goslim: protein_metabolism other_cellular_processes other_metabolic_processes other_physiological_processes	gb:BM140209 /DB_XREF=gi:21639163 /DB_XREF=Gm-R8-3A /CLONE=Gm-R8-3A /TID=Gma.3522.1 /CNT=34 /FEA=EST /TIER=ConsEnd /STK=0 /UG=Gma.3522 /UG_TITLE=Glycine max transcribed sequence with weak similarity to protein ref:NP_564090.1 (A.thaliana) expressed protein (Arabidopsis thaliana) /REP_ORG=G. max| publicID: BM140209| unigene cluster: Gma.3522| unigeneID: Gma.3522|Transcribed locus|NULL| cluster type…
GmaAffx.5723.1.S1_at	25106	Glyma03g01560	Glyma.03g013500	1.79142e-06	0.00337261	2.08597	Encodes a member of KPP-like gene family, homolog of KPP (kinase partner protein) gene in tomato. Also a member of the RopGEF (guanine nucleotide exchange factor) family, containing the novel PRONE domain (plant-specific Rop nucleotide exchanger), which is exclusively active towards members of the Rop subfamily.|e: 5e-015|Arabidopsis thaliana|from: Soybase(TAIR)|DNA overlap NULL%|AA overlap: NULL…	GO:0005089 "Rho guanyl-nucleotide exchange factor activity" GO:0005634 "nucleus" PF03759 "PRONE (Plant-specific Rop nucleotide exchanger)"	gb:BQ611893 /DB_XREF=gi:21601562 /DB_XREF=sap66f05.y1 /CLONE=SOYBEAN CLONE ID: Gm-c1087-5649 /TID=GmaAffx.5723.1 /CNT=1 /FEA=EST /TIER=ConsEnd /STK=0 /NOTE=sequence(s) not in UniGene /REP_ORG=G. max| publicID: BQ611893| unigene cluster: NULL| unigeneID: Gma.29388|Transcribed locus, weakly similar to NP_182113.2 unknown protein [Arabidopsis thaliana]|NULL| cluster type: est| entrez gene: NULL| swi…
GmaAffx.70662.1.S1_at	28601	Glyma07g08550	Glyma.07g078700	4.74231e-06	0.0074401	-2.08329	(Q10SM5) Glycosyl hydrolases family 16 protein, expressed (Os03g0117300 protein) n=1 Tax=Oryza sativa Japonica Group RepID=Q10SM5_ORYSJ |e: 0.000000000004|NULL|from: Soybase(Uniref)|DNA overlap 67.35%|AA overlap: 15.71%|SeqID: Q10SM5	GO:0016998 GO:0042546 "cell wall biogenesis"; "cell wall macromolecule catabolic process" GO:0004553 GO:0016762 GO:0016798 "hydrolase activity, acting on glycosyl bonds"; "hydrolase activity, hydrolyzing O-glycosyl compounds"; "xyloglucan:xyloglucosyl transferase activity" GO:0005576 GO:0005618 GO:0048046 "apoplast"; "cell wall"; "extracellular region" PF00722 "Glycosyl hydrolases family 16" PTHR…	gb:AW351324 /DB_XREF=gi:6849034 /DB_XREF=GM210011B10D3 /CLONE=Gm-r1021-4013 /TID=GmaAffx.70662.1 /CNT=2 /FEA=EST /TIER=ConsEnd /STK=1 /NOTE=sequence(s) not in UniGene /REP_ORG=G. max| publicID: AW351324| unigene cluster: NULL| unigeneID: Gma.19355|Transcribed locus, weakly similar to NP_001048767.1 Os03g0117300 [Oryza sativa (japonica cultivar-group)]|NULL| cluster type: est| entrez gene: NULL| s…
GmaAffx.65280.1.A1_at	27153	Glyma13g26640	Glyma.13g196600	1.45019e-06	0.00287389	-2.33345	GM880013B20D02; Length: 665|e: NULL|NULL|from: Soybase(GenBank)|DNA overlap NULL%|AA overlap: NULL%|SeqID: BU548030	<none>	gb:BU548030 /DB_XREF=gi:22930891 /DB_XREF=GM880013B20D02 /CLONE=Gm-r1088-4780 /TID=GmaAffx.65280.1 /CNT=1 /FEA=EST /TIER=ConsEnd /STK=1 /NOTE=sequence(s) not in UniGene /REP_ORG=G. max| publicID: BU548030| unigene cluster: NULL| unigeneID: Gma.36607|Transcribed locus, moderately similar to NP_189427.1 NQR (NADPH:QUINONE OXIDOREDUCTASE); FMN reductase [Arabidopsis thaliana]|NULL| cluster type: est…
Gma.15378.1.S1_at	4342	Glyma08g45290	Glyma.08g339300	3.05522e-05	0.0307541	-2.43707	sao58e07.y1; Length: 575|e: NULL|NULL|from: Soybase(GenBank)|DNA overlap NULL%|AA overlap: NULL%|SeqID: BQ298295	<none>	gb:BQ298295 /DB_XREF=gi:20813817 /DB_XREF=sao58e07.y1 /CLONE=SOYBEAN CLONE ID: Gm-c1073-3302 /TID=Gma.15378.1 /CNT=10 /FEA=EST /TIER=ConsEnd /STK=4 /UG=Gma.15378 /UG_TITLE=Glycine max transcribed sequences /REP_ORG=G. max| publicID: BQ298295| unigene cluster: Gma.15378| unigeneID: Gma.10693|Transcribed locus|NULL| cluster type: est| entrez gene: NULL| swiss prot: NULL| interpro: NULL| transmembra…
Gma.1372.1.S1_at	3326	Glyma13g38790	Glyma.13g311600	3.03871e-05	0.0307541	-2.55082	homologous to the co-chaperon DNAJ protein from E coli|e: 1e-180|Arabidopsis thaliana|from: Soybase(TAIR)|DNA overlap NULL%|AA overlap: NULL%|SeqID: AT3G44110	GO biological_process|protein_folding; Goslim: protein_metabolism other_cellular_processes other_metabolic_processes other_physiological_processes	gb:AW309996 /DB_XREF=gi:6725597 /DB_XREF=sf27g05.x1 /CLONE=GENOME SYSTEMS CLONE ID: Gm-c1028-1233 /TID=Gma.1372.1 /CNT=49 /FEA=EST /TIER=Stack /STK=8 /UG=Gma.1372 /UG_TITLE=Glycine max transcribed sequence with moderate similarity to protein pir:T49127 (A.thaliana) T49127 dnaJ protein homolog atj3 - Arabidopsis thaliana /REP_ORG=G. max| publicID: AW309996| unigene cluster: Gma.1372| unigeneID: Gm…
GmaAffx.46632.1.S1_at	22690	Glyma07g16120	Glyma.07g134400	2.63155e-06	0.00471837	-2.6484	Encodes a CCHC zinc finger protein that may function as a step II splicing factor. In an epigenetic allele of SMP1 (in which SMP1 and SMP2 mRNA is reduced) organs are smaller and contain fewer cells.|e: 4e-016|Arabidopsis thaliana|from: Soybase(TAIR)|DNA overlap NULL%|AA overlap: NULL%|SeqID: AT1G65660	GO biological_process|RNA_splicing positive_regulation_of_cell_proliferation; Goslim: other_cellular_processes other_metabolic_processes other_physiological_processes other_biological_processes	gb:AI855910 /DB_XREF=gi:5509352 /DB_XREF=sc28d07.x1 /CLONE=GENOME SYSTEMS CLONE ID: Gm-c1014-422 /TID=GmaAffx.46632.1 /CNT=3 /FEA=EST /TIER=ConsEnd /STK=1 /NOTE=sequence(s) not in UniGene /REP_ORG=G. max| publicID: AI855910| unigene cluster: NULL| unigeneID: Gma.32948|Transcribed locus, moderately similar to NP_564859.1 SMP1; nucleic acid binding [Arabidopsis thaliana]|NULL| cluster type: est| en…
Gma.5464.1.S1_at	10758	Glyma02g46310	Glyma.02g293700	5.76245e-07	0.00135608	-2.6529	Gm_ck44973; Length: 618|e: NULL|NULL|from: Soybase(GenBank)|DNA overlap NULL%|AA overlap: NULL%|SeqID: CD413437	<none>	gb:CD413437 /DB_XREF=gi:31471409 /DB_XREF=Gm_ck44973 /TID=Gma.5464.1 /CNT=30 /FEA=EST /TIER=Stack /STK=8 /UG=Gma.5464 /UG_TITLE=Glycine max transcribed sequences /REP_ORG=G. max| publicID: CD413437| unigene cluster: Gma.5464| unigeneID: Gma.5464|Transcribed locus|NULL| cluster type: est| entrez gene: NULL| swiss prot: NULL| interpro: NULL| transmembrane: NULL|This probe set was annotated using th…
GmaAffx.79908.1.S1_at	31435	Glyma13g26650	Glyma.13g194900	5.91632e-06	0.00891069	-2.8122	(Q8W2C0) Functional candidate resistance protein KR1 n=1 Tax=Glycine max RepID=Q8W2C0_SOYBN |e: 7E-61|NULL|from: Soybase(Uniref)|DNA overlap 34.99%|AA overlap: 42.62%|SeqID: Q8W2C0	GO biological_process|defense_response	gb:BI972283 /DB_XREF=gi:16346688 /DB_XREF=sag89e06.y1 /CLONE=GENOME SYSTEMS CLONE ID: Gm-c1084-1379 /TID=GmaAffx.79908.1 /CNT=1 /FEA=EST /TIER=ConsEnd /STK=0 /NOTE=sequence(s) not in UniGene /REP_ORG=G. max| publicID: BI972283| unigene cluster: NULL| unigeneID: Gma.28844|Transcribed locus|NULL| cluster type: est| entrez gene: NULL| swiss prot: NULL| interpro: NULL| transmembrane: NULL|This probe …
Gma.13499.1.A1_at	3128	Glyma08g08130	Glyma.08g076400	7.88946e-08	0.000371327	-2.96841	EMB1075 (EMBRYO DEFECTIVE 1075); carboxy-lyase; similar to GAD2 (GLUTAMATE DECARBOXYLASE 2), calmodulin binding [Arabidopsis thaliana] (TAIR:AT1G65960.1); similar to GAD2 (GLUTAMATE DECARBOXYLASE 2) [Arabidopsis thaliana] (TAIR:AT1G65960.2); similar to hypothetical protein [Vitis vinifera] (GB:CAN70523.1); similar to serine decarboxylase [Brassica napus] (GB:BAA78331.1); similar to putative serin…	GO biological_process|amino_acid_metabolism embryonic_development_(sensu_Magnoliophyta); Goslim: other_cellular_processes other_metabolic_processes other_physiological_processes developmental_processes other_biological_processes	gb:CD399278 /DB_XREF=gi:31457250 /DB_XREF=Gm_ck20814 /TID=Gma.13499.1 /CNT=1 /FEA=EST /TIER=ConsEnd /STK=1 /UG=Gma.13499 /UG_TITLE=Glycine max transcribed sequence with moderate similarity to protein ref:NP_175036.1 (A.thaliana) histidine decarboxylase, putative (Arabidopsis thaliana) /REP_ORG=G. max| publicID: CD399278| unigene cluster: Gma.13499| unigeneID: Gma.13499|Transcribed locus, moderate…
Gma.3063.1.S1_s_at	8252			8.01944e-07	0.00177621	-3.0578	(Q75NI1) Type 2 metallothionein|e: 1e-018|NULL|from: Soybase(Uniprot)|DNA overlap 21.57%|AA overlap: 78.18%|SeqID: Q75NI1	GO biological_process|biological_process_unknown; Goslim: biological_process_unknown	gb:BU549226 /DB_XREF=gi:22932087 /DB_XREF=GM880018A20G02 /CLONE=Gm-r1088-6820 /TID=Gma.3063.1 /CNT=179 /FEA=EST /TIER=Stack /STK=9 /UG=Gma.3063 /UG_TITLE=Glycine max transcribed sequence with moderate similarity to protein ref:NP_178303.1 (A.thaliana) putative C2H2-type zinc finger protein (Arabidopsis thaliana) /REP_ORG=G. max| publicID: BU549226| unigene cluster: Gma.3063| unigeneID: Gma.13352|…
GmaAffx.784.1.A1_at	30924	Glyma07g07730	Glyma.07g070900	1.11086e-07	0.000420283	-3.19582	GM700019A10H7; Length: 368|e: NULL|NULL|from: Soybase(GenBank)|DNA overlap NULL%|AA overlap: NULL%|SeqID: BE822911	<none>	gb:BE822911 /DB_XREF=gi:10255145 /DB_XREF=GM700019A10H7 /CLONE=Gm-r1070-7645 /TID=GmaAffx.784.1 /CNT=1 /FEA=EST /TIER=ConsEnd /STK=1 /NOTE=sequence(s) not in UniGene /REP_ORG=G. max| publicID: BE822911| unigene cluster: NULL| unigeneID: Gma.20068|Transcribed locus, moderately similar to NP_174470.1 unknown protein [Arabidopsis thaliana]|NULL| cluster type: est| entrez gene: NULL| swiss prot: NULL…
Gma.17686.1.S1_at	6487	Glyma07g09110	Glyma.07g083000	8.43015e-06	0.0121669	-3.54249	(Q2LAJ8) Cytochrome P450 monooxygenase CYP76B (Fragment)|e: 0|NULL|from: Soybase(Uniprot)|DNA overlap 85.82%|AA overlap: 95.68%|SeqID: Q2LAJ8	GO biological_process|electron_transport; Goslim: electron_transport_or_energy_pathways	gb:BF597378 /DB_XREF=gi:11689702 /DB_XREF=su97a10.y1 /CLONE=GENOME SYSTEMS CLONE ID: Gm-c1056-44 /TID=Gma.17686.1 /CNT=8 /FEA=EST /TIER=ConsEnd /STK=0 /UG=Gma.17686 /UG_TITLE=Glycine max transcribed sequence with weak similarity to protein ref:NP_182079.1 (A.thaliana) putative cytochrome P450 (Arabidopsis thaliana) /REP_ORG=G. max| publicID: BF597378| unigene cluster: Gma.17686| unigeneID: Gma.21…
GmaAffx.30578.1.A1_at	19420	Glyma13g27060	Glyma.13g200400	4.10284e-06	0.00671671	-3.65927	flavin-containing monooxygenase family protein / FMO family protein; similar to flavin-containing monooxygenase family protein / FMO family protein [Arabidopsis thaliana] (TAIR:AT1G62570.1); similar to flavin-containing monooxygenase family protein / FMO family protein [Arabidopsis thaliana] (TAIR:AT1G62560.1); similar to flavin-containing monooxygenase family protein / FMO family protein [Arabid…	GO biological_process|electron_transport; Goslim: electron_transport_or_energy_pathways	gb:BU546224 /DB_XREF=gi:22929085 /DB_XREF=GM880009B20G01 /CLONE=Gm-r1088-3386 /TID=GmaAffx.30578.1 /CNT=2 /FEA=EST /TIER=ConsEnd /STK=2 /NOTE=sequence(s) not in UniGene /REP_ORG=G. max| publicID: BU546224| unigene cluster: NULL| unigeneID: Gma.19007|Transcribed locus, weakly similar to NP_176526.1 disulfide oxidoreductase/ monooxygenase [Arabidopsis thaliana]|NULL| cluster type: est| entrez gene:…
GmaAffx.39359.1.S1_at	21168	Glyma13g23500	Glyma.13g166100	3.56331e-07	0.00121972	-3.82837	(Q53UK3) Ser/Thr protein kinase n=1 Tax=Lotus japonicus RepID=Q53UK3_LOTJA |e: 0|NULL|from: Soybase(Uniref)|DNA overlap 84.98%|AA overlap: 100%|SeqID: Q53UK3	GO biological_process|response_to_salt_stress	gb:AW569350 /DB_XREF=gi:7234009 /DB_XREF=si76h09.y1 /CLONE=GENOME SYSTEMS CLONE ID: Gm-c1031-666 /TID=GmaAffx.39359.1 /CNT=1 /FEA=EST /TIER=ConsEnd /STK=0 /NOTE=sequence(s) not in UniGene /REP_ORG=G. max| publicID: AW569350| unigene cluster: NULL| unigeneID: Gma.16538|Transcribed locus, moderately similar to NP_198391.1 SOS2 (SALT OVERLY SENSITIVE 2); kinase [Arabidopsis thaliana]|NULL| cluster t…
GmaAffx.41683.1.S1_at	21607	Glyma14g00680	Glyma.14g003800	1.88385e-05	0.0228815	-3.94281	UniRef100_K7M459 Uncharacterized protein n=1 Tax=Glycine max RepID=K7M459_SOYBN	GO:0009507 "chloroplast"	gb:BM176987 /DB_XREF=gi:17400205 /DB_XREF=saj75d02.y1 /CLONE=SOYBEAN CLONE ID: Gm-c1074-2452 /TID=GmaAffx.41683.1 /CNT=2 /FEA=EST /TIER=ConsEnd /STK=1 /NOTE=sequence(s) not in UniGene /REP_ORG=G. max| publicID: BM176987| unigene cluster: NULL| unigeneID: Gma.28246|Transcribed locus|NULL| cluster type: est| entrez gene: NULL| swiss prot: NULL| interpro: NULL| transmembrane: NULL|This probe set was…
Gma.6219.1.S1_at	11580	Glyma08g14270	Glyma.08g134200	2.63957e-05	0.0283964	-4.56175	similar to unknown protein [Arabidopsis thaliana] (TAIR:AT1G23830.1)|e: 0.0005|Arabidopsis thaliana|from: Soybase(TAIR)|DNA overlap NULL%|AA overlap: NULL%|SeqID: AT1G23840	<none>	gb:BQ612268 /DB_XREF=gi:21601937 /DB_XREF=sap81f11.y1 /CLONE=SOYBEAN CLONE ID: Gm-c1087-7174 /TID=Gma.6219.1 /CNT=1 /FEA=EST /TIER=ConsEnd /STK=0 /UG=Gma.6219 /UG_TITLE=Glycine max transcribed sequence /REP_ORG=G. max| publicID: BQ612268| unigene cluster: Gma.6219| unigeneID: Gma.6219|Transcribed locus|NULL| cluster type: est| entrez gene: NULL| swiss prot: NULL| interpro: NULL| transmembrane: NU…
Gma.1840.2.S1_at	7012	Glyma13g27090	Glyma.13g200800	7.40887e-10	7.73916e-06	-4.70156	DNAJ heat shock N-terminal domain-containing protein; similar to DNAJ heat shock N-terminal domain-containing protein [Arabidopsis thaliana] (TAIR:AT2G21510.1); similar to unnamed protein product [Vitis vinifera] (GB:CAO47582.1); contains InterPro domain Heat shock protein DnaJ; (InterPro:IPR003095); contains InterPro domain Heat shock protein DnaJ, N-terminal; (InterPro:IPR001623); contains Inte…	GO biological_process|protein_folding; Goslim: protein_metabolism other_cellular_processes other_metabolic_processes other_physiological_processes	gb:BQ454059 /DB_XREF=gi:21257171 /DB_XREF=sao75c03.y1 /CLONE=SOYBEAN CLONE ID: Gm-c1073-5093 /TID=Gma.1840.2 /CNT=14 /FEA=EST /TIER=ConsEnd /STK=0 /UG=Gma.1840 /UG_TITLE=Glycine max transcribed sequence with weak similarity to protein ref:NP_195626.1 (A.thaliana) dnaJ-like protein (Arabidopsis thaliana) /REP_ORG=G. max| publicID: BQ454059| unigene cluster: Gma.1840| unigeneID: Gma.1840|Transcribe…
Gma.13012.1.A1_at	2548	Glyma13g26650	Glyma.13g194900	6.75287e-09	5.08531e-05	-4.91907	(Q8W2C0) Functional candidate resistance protein KR1 n=1 Tax=Glycine max RepID=Q8W2C0_SOYBN |e: 7E-61|NULL|from: Soybase(Uniref)|DNA overlap 34.99%|AA overlap: 42.62%|SeqID: Q8W2C0	GO biological_process|defense_response	gb:CD405954 /DB_XREF=gi:31463926 /DB_XREF=Gm_ck30080 /TID=Gma.13012.1 /CNT=5 /FEA=EST /TIER=ConsEnd /STK=1 /UG=Gma.13012 /UG_TITLE=Glycine max transcribed sequences /REP_ORG=G. max| publicID: CD405954| unigene cluster: Gma.13012| unigeneID: Gma.13012|Transcribed locus|NULL| cluster type: est| entrez gene: NULL| swiss prot: NULL| interpro: NULL| transmembrane: NULL|This probe set was annotated usi…
GmaAffx.84832.1.S1_at	33183	Glyma17g32680	Glyma.17g214100	2.00499e-05	0.0235919	-5.34733	(B2ZHZ5) Stress-induced receptor-like kinase n=1 Tax=Glycine max RepID=B2ZHZ5_SOYBN |e: 3E-27|NULL|from: Soybase(Uniref)|DNA overlap 33.46%|AA overlap: 36.13%|SeqID: B2ZHZ5	GO:0006468 "protein phosphorylation" GO:0004672 GO:0004674 GO:0005524 GO:0016301 GO:0016772 "ATP binding"; "kinase activity"; "protein kinase activity"; "protein serine/threonine kinase activity"; "transferase activity, transferring phosphorus-containing groups" GO:0005886 "plasma membrane" PF00069 "Protein kinase domain" PTHR24420 "LEUCINE-RICH REPEAT RECEPTOR-LIKE PROTEIN KINASE" KOG1187 Serine…	gb:BM527963 /DB_XREF=gi:18734060 /DB_XREF=sal52h02.y1 /CLONE=SOYBEAN CLONE ID: Gm-c1061-3027 /TID=GmaAffx.84832.1 /CNT=4 /FEA=EST /TIER=ConsEnd /STK=0 /NOTE=sequence(s) not in UniGene /REP_ORG=G. max| publicID: BM527963| unigene cluster: NULL| unigeneID: Gma.21491|Transcribed locus|NULL| cluster type: est| entrez gene: NULL| swiss prot: NULL| interpro: NULL| transmembrane: NULL|This probe set was…
Gma.4536.1.A1_at	9802			1.07981e-06	0.00225879	-7.54001	(Q1S8T0) Protein kinase|e: 5e-013|NULL|from: Soybase(Uniprot)|DNA overlap 39.83%|AA overlap: 56.45%|SeqID: Q1S8T0	GO biological_process|protein_amino_acid_phosphorylation defense_response_to_pathogenic_fungi; Goslim: protein_metabolism other_cellular_processes other_metabolic_processes other_physiological_processes response_to_stress response_to_abiotic_or_biotic_stimulus	gb:BI945486 /DB_XREF=gi:16283315 /DB_XREF=sb94d02.y1 /CLONE=GENOME SYSTEMS CLONE ID: Gm-c1017-1084 /TID=Gma.4536.1 /CNT=4 /FEA=EST /TIER=ConsEnd /STK=0 /UG=Gma.4536 /UG_TITLE=Glycine max transcribed sequence with weak similarity to protein pir:T04927 (A.thaliana) T04927 probable serinethreonine-specific protein kinase (EC 2.7.1.-) T9A21.100 - Arabidopsis thaliana /REP_ORG=G. max| publicID: BI9454…
Gma.15521.2.S1_at	4463	Glyma07g04810	Glyma.07g043000	5.20022e-07	0.00135608	-8.22903	(Q84KS0) Auxin-repressed protein-like protein|e: 8e-012|NULL|from: Soybase(Uniprot)|DNA overlap 17.47%|AA overlap: 64.91%|SeqID: Q84KS0	GO biological_process|biological_process_unknown; Goslim: biological_process_unknown	gb:BI470046 /DB_XREF=gi:15286155 /DB_XREF=saf38a03.y3 /CLONE=GENOME SYSTEMS CLONE ID: Gm-c1077-773 /TID=Gma.15521.2 /CNT=12 /FEA=EST /TIER=ConsEnd /STK=0 /UG=Gma.15521 /UG_TITLE=Glycine max transcribed sequence with weak similarity to protein ref:NP_175809.1 (A.thaliana) unknown protein (Arabidopsis thaliana) /REP_ORG=G. max| publicID: BI470046| unigene cluster: Gma.15521| unigeneID: Gma.15521|Tr…
GmaAffx.92550.1.S1_s_at	36833	Glyma13g24210	Glyma.13g173600	4.55516e-07	0.00135608	-10.9098	(Q84KK6) S-adenosyl-L-methionine: 2,7,4'-trihydroxyisoflavanone 4'-O-methyltransferase|e: 3e-073|NULL|from: Soybase(Uniprot)|DNA overlap 92.35%|AA overlap: 78.61%|SeqID: Q84KK6	GO biological_process|protein_amino_acid_phosphorylation; Goslim: protein_metabolism other_cellular_processes other_metabolic_processes other_physiological_processes	gb:CF808275 /DB_XREF=gi:37996686 /DB_XREF=psHB033xL17f /CLONE=sHB033L17 /TID=GmaAffx.92550.1 /CNT=1 /FEA=EST /TIER=ConsEnd /STK=0 /NOTE=sequence(s) not in UniGene /REP_ORG=G. max| publicID: CF808275| unigene cluster: NULL| unigeneID: Gma.34857|Transcribed locus, weakly similar to NP_001056040.1 Os05g0515600 [Oryza sativa (japonica cultivar-group)]|NULL| cluster type: est| entrez gene: NULL| swiss…
GmaAffx.32612.1.S1_at	19756	Glyma13g24210	Glyma.13g173600	1.1162e-07	0.000420283	-12.5293	(Q84KK6) S-adenosyl-L-methionine: 2,7,4'-trihydroxyisoflavanone 4'-O-methyltransferase|e: 1e-163|NULL|from: Soybase(Uniprot)|DNA overlap 85.02%|AA overlap: 78.36%|SeqID: Q84KK6	GO biological_process|lignin_biosynthesis; Goslim: other_cellular_processes other_metabolic_processes other_physiological_processes	gb:BU762383 /DB_XREF=gi:23728645 /DB_XREF=sar89c06.y1 /CLONE=SOYBEAN CLONE ID: Gm-c1074-9348 /TID=GmaAffx.32612.1 /CNT=21 /FEA=EST /TIER=ConsEnd /STK=2 /NOTE=sequence(s) not in UniGene /REP_ORG=G. max| publicID: BU762383| unigene cluster: NULL| unigeneID: Gma.26962|Transcribed locus, weakly similar to NP_001064058.1 Os10g0118000 [Oryza sativa (japonica cultivar-group)]|NULL| cluster type: est| en…
Gma.2249.1.S1_at	7433			3.7626e-17	1.41673e-12	-186.21	(Q1RZZ2) Ribonuclease H|e: 1e-014|NULL|from: Soybase(Uniprot)|DNA overlap 29.65%|AA overlap: 37.06%|SeqID: Q1RZZ2	GO biological_process|biological_process_unknown; Goslim: biological_process_unknown	gb:CA784887 /DB_XREF=gi:26048392 /DB_XREF=sat91e06.y1 /CLONE=SOYBEAN CLONE ID: Gm-c1062-5988 /TID=Gma.2249.1 /CNT=91 /FEA=EST /TIER=ConsEnd /STK=0 /UG=Gma.2249 /UG_TITLE=Glycine max transcribed sequence with weak similarity to protein ref:NP_198321.1 (A.thaliana) putative protein (Arabidopsis thaliana) /REP_ORG=G. max| publicID: CA784887| unigene cluster: Gma.2249| unigeneID: Gma.2249|Transcribed…
