# Supplementary material for: Transcriptional and Chemical Changes in Soybean Leaves in Response to Long-Term Aphid Colonization
Source: Front Plant Sci. 2019 Mar 13;10:310. doi: 10.3389/fpls.2019.00310 (PMC6424911; doi:10.3389/fpls.2019.00310)
Supplement: TABLE S2 — GO-term analysis for each DE gene dataset. [file Table_2.XLSX]

## Sheet: Summary
GO Term analysis carried out using the SoyBase GO Enrichment tool
http://soybase.org/goslimgraphic_v2/dashboard.php
Ref: Morales et al. (2013) Functional Plant Biology 40:1029-1047
http://dx.doi.org/10.1071/FP12296

## Sheet: SAvSC
GO term ID	Genome Count/GO category	Number of submitted genes/GO category	Over/Under-represented	Corrected P-Value	GO Description	Submitted gene identifiers (Glyma2.0)
GO:0010200	1135	50	Overrepresented	1.57171e-09	response to chitin	Glyma.03G201300	Glyma.03G173300	Glyma.14G212200	Glyma.02G132500	Glyma.18G042100	Glyma.05G150100	Glyma.12G002400	Glyma.04G092100	Glyma.10G045400	Glyma.03G201000	Glyma.12G060700	Glyma.02G009500	Glyma.03G201100	Glyma.07G266500	Glyma.17G128900	Glyma.17G222300	Glyma.14G102900	Glyma.02G195300	Glyma.14G061200	Glyma.19G137400	Glyma.11G228100	Glyma.13G338400	Glyma.01G037200	Glyma.02G195400	Glyma.01G128100	Glyma.15G171000	Glyma.11G096600	Glyma.15G036100	Glyma.04G194800	Glyma.02G040700	Glyma.20G209700	Glyma.19G174200	Glyma.04G178500	Glyma.U021800	Glyma.10G170900	Glyma.17G053600	Glyma.20G131500	Glyma.03G201500	Glyma.07G190100	Glyma.03G138000	Glyma.17G222500	Glyma.14G080200	Glyma.05G023100	Glyma.02G311200
GO:0002679	420	28	Overrepresented	9.06478e-09	respiratory burst involved in defense response	Glyma.03G201300	Glyma.03G173300	Glyma.14G212200	Glyma.02G132500	Glyma.18G042100	Glyma.10G045400	Glyma.03G201000	Glyma.12G060700	Glyma.03G201100	Glyma.07G266500	Glyma.17G222300	Glyma.14G102900	Glyma.02G195300	Glyma.13G338400	Glyma.02G195400	Glyma.01G128100	Glyma.15G171000	Glyma.15G036100	Glyma.20G209700	Glyma.19G174200	Glyma.17G053600	Glyma.03G201500	Glyma.17G222500	Glyma.05G023100	Glyma.17G076600	Glyma.04G223300	Glyma.04G164400	Glyma.10G007000
GO:0009693	270	20	Overrepresented	1.00571e-06	ethylene biosynthetic process	Glyma.03G015800	Glyma.03G173300	Glyma.01G202200	Glyma.02G132500	Glyma.18G042100	Glyma.03G016400	Glyma.12G002400	Glyma.04G136600	Glyma.04G092100	Glyma.12G060700	Glyma.07G266500	Glyma.13G338400	Glyma.01G037200	Glyma.15G036100	Glyma.19G174200	Glyma.06G100900	Glyma.13G293700	Glyma.05G211700	Glyma.07G190100	Glyma.12G207400
GO:0035556	479	26	Overrepresented	3.40483e-06	intracellular signal transduction	Glyma.03G173300	Glyma.14G212200	Glyma.02G132500	Glyma.18G042100	Glyma.05G150100	Glyma.10G045400	Glyma.12G060700	Glyma.07G266500	Glyma.17G128900	Glyma.17G222300	Glyma.14G102900	Glyma.11G230300	Glyma.13G338400	Glyma.01G128100	Glyma.15G171000	Glyma.15G036100	Glyma.04G194800	Glyma.20G209700	Glyma.19G174200	Glyma.U021800	Glyma.10G170900	Glyma.17G053600	Glyma.03G138000	Glyma.17G222500	Glyma.18G026900	Glyma.10G007000
GO:0030968	501	26	Overrepresented	8.39834e-06	endoplasmic reticulum unfolded protein response	Glyma.05G150100	Glyma.04G136600	Glyma.10G052500	Glyma.12G060700	Glyma.04G075800	Glyma.17G048900	Glyma.17G222300	Glyma.14G102900	Glyma.02G195300	Glyma.13G338400	Glyma.01G037200	Glyma.02G195400	Glyma.15G171000	Glyma.15G036100	Glyma.13G293700	Glyma.04G178500	Glyma.17G053600	Glyma.20G131500	Glyma.03G138000	Glyma.17G222500	Glyma.13G139500	Glyma.05G023100	Glyma.17G076600	Glyma.04G050400	Glyma.04G164400	Glyma.12G207400
GO:0051707	255	18	Overrepresented	1.28149e-05	response to other organism	Glyma.03G201300	Glyma.03G201000	Glyma.03G201100	Glyma.02G195300	Glyma.02G195400	Glyma.13G293700	Glyma.U021800	Glyma.03G201500	Glyma.05G023100	Glyma.17G076600	Glyma.04G223300	Glyma.04G164400	Glyma.02G104900	Glyma.15G221300	Glyma.16G033700	Glyma.11G053400	Glyma.02G104600	Glyma.12G207400
GO:0043069	525	26	Overrepresented	2.11794e-05	negative regulation of programmed cell death	Glyma.03G201300	Glyma.03G201000	Glyma.04G075800	Glyma.03G201100	Glyma.17G048900	Glyma.17G222300	Glyma.14G102900	Glyma.11G230300	Glyma.02G195300	Glyma.02G195400	Glyma.01G128100	Glyma.15G171000	Glyma.13G293700	Glyma.U021800	Glyma.17G053600	Glyma.20G131500	Glyma.03G201500	Glyma.03G138000	Glyma.17G222500	Glyma.05G023100	Glyma.17G076600	Glyma.04G050400	Glyma.04G223300	Glyma.04G164400	Glyma.18G026900	Glyma.12G207400
GO:0009863	458	24	Overrepresented	2.38774e-05	salicylic acid mediated signaling pathway	Glyma.10G052500	Glyma.07G266500	Glyma.17G048900	Glyma.17G222300	Glyma.14G102900	Glyma.02G195300	Glyma.02G195400	Glyma.01G128100	Glyma.15G171000	Glyma.08G260500	Glyma.13G293700	Glyma.U021800	Glyma.17G053600	Glyma.03G138000	Glyma.17G222500	Glyma.14G080200	Glyma.13G139500	Glyma.05G023100	Glyma.02G311200	Glyma.17G076600	Glyma.04G223300	Glyma.04G164400	Glyma.08G044400	Glyma.12G207400
GO:0009867	800	32	Overrepresented	9.09631e-05	jasmonic acid mediated signaling pathway	Glyma.03G201300	Glyma.03G201000	Glyma.02G009500	Glyma.03G201100	Glyma.07G266500	Glyma.17G048900	Glyma.17G222300	Glyma.14G102900	Glyma.02G195300	Glyma.02G195400	Glyma.01G128100	Glyma.15G171000	Glyma.20G209700	Glyma.13G293700	Glyma.02G006200	Glyma.U021800	Glyma.17G053600	Glyma.03G201500	Glyma.03G138000	Glyma.17G222500	Glyma.14G080200	Glyma.05G023100	Glyma.17G076600	Glyma.04G223300	Glyma.04G164400	Glyma.08G044400	Glyma.07G096900	Glyma.09G123600	Glyma.17G043700	Glyma.04G218700	Glyma.06G147100	Glyma.12G207400
GO:0009625	83	10	Overrepresented	0.000106701	response to insect	Glyma.17G048900	Glyma.02G195300	Glyma.02G195400	Glyma.15G171000	Glyma.04G178500	Glyma.17G053600	Glyma.05G023100	Glyma.17G076600	Glyma.04G223300	Glyma.04G164400
GO:0009646	91	10	Overrepresented	0.000254521	response to absence of light	Glyma.18G061100	Glyma.17G222300	Glyma.14G102900	Glyma.14G061200	Glyma.11G228100	Glyma.15G171000	Glyma.17G053600	Glyma.17G222500	Glyma.14G080200	Glyma.15G008300
GO:0055114	2341	9	Underrepresented	0.000319828	oxidation-reduction process	Glyma.U040600	Glyma.07G048600	Glyma.10G200800	Glyma.08G303800	Glyma.16G089700	Glyma.02G048400	Glyma.11G088000	Glyma.14G209400	Glyma.08G350800
GO:0000165	575	25	Overrepresented	0.000411234	MAPK cascade	Glyma.03G201300	Glyma.03G201000	Glyma.02G009500	Glyma.03G201100	Glyma.17G048900	Glyma.17G222300	Glyma.14G102900	Glyma.02G195300	Glyma.02G195400	Glyma.01G128100	Glyma.15G171000	Glyma.11G096600	Glyma.13G293700	Glyma.U021800	Glyma.17G053600	Glyma.03G201500	Glyma.03G138000	Glyma.17G222500	Glyma.05G023100	Glyma.17G076600	Glyma.04G223300	Glyma.04G164400	Glyma.08G044400	Glyma.07G096900	Glyma.12G207400
GO:0045087	274	16	Overrepresented	0.000885209	innate immune response	Glyma.10G052500	Glyma.02G009500	Glyma.17G048900	Glyma.15G015100	Glyma.02G195300	Glyma.02G195400	Glyma.15G171000	Glyma.08G260500	Glyma.09G248600	Glyma.17G053600	Glyma.13G139500	Glyma.05G023100	Glyma.02G311200	Glyma.17G076600	Glyma.04G164400	Glyma.08G044400
GO:0031348	766	29	Overrepresented	0.000949481	negative regulation of defense response	Glyma.03G201300	Glyma.10G052500	Glyma.03G201000	Glyma.02G009500	Glyma.03G201100	Glyma.17G048900	Glyma.17G222300	Glyma.14G102900	Glyma.02G195300	Glyma.02G195400	Glyma.01G128100	Glyma.15G171000	Glyma.08G260500	Glyma.13G293700	Glyma.04G178500	Glyma.U021800	Glyma.17G053600	Glyma.03G201500	Glyma.03G138000	Glyma.17G222500	Glyma.13G139500	Glyma.05G023100	Glyma.02G311200	Glyma.17G076600	Glyma.04G223300	Glyma.04G164400	Glyma.08G044400	Glyma.07G096900	Glyma.12G207400
GO:0050832	941	33	Overrepresented	0.00152397	defense response to fungus	Glyma.03G201300	Glyma.06G020800	Glyma.02G132500	Glyma.14G195200	Glyma.11G198300	Glyma.12G207400	Glyma.03G201000	Glyma.02G009500	Glyma.03G201100	Glyma.17G048900	Glyma.17G222300	Glyma.14G102900	Glyma.02G195300	Glyma.04G218700	Glyma.02G195400	Glyma.01G128100	Glyma.15G171000	Glyma.13G293700	Glyma.04G178500	Glyma.U021800	Glyma.06G147100	Glyma.17G053600	Glyma.03G201500	Glyma.03G138000	Glyma.17G222500	Glyma.05G023100	Glyma.02G311200	Glyma.17G076600	Glyma.04G223300	Glyma.04G164400	Glyma.08G044400	Glyma.07G096900	Glyma.18G018600
GO:0043900	264	15	Overrepresented	0.00250471	regulation of multi-organism process	Glyma.02G009500	Glyma.17G222300	Glyma.14G102900	Glyma.02G195300	Glyma.02G195400	Glyma.01G128100	Glyma.15G171000	Glyma.U021800	Glyma.17G053600	Glyma.17G222500	Glyma.05G023100	Glyma.17G076600	Glyma.04G223300	Glyma.04G164400	Glyma.08G044400
GO:0009862	688	26	Overrepresented	0.0031354	systemic acquired resistance, salicylic acid mediated signaling pathway	Glyma.03G201300	Glyma.03G201000	Glyma.02G009500	Glyma.03G201100	Glyma.17G048900	Glyma.17G222300	Glyma.14G102900	Glyma.02G195300	Glyma.02G195400	Glyma.01G128100	Glyma.15G171000	Glyma.13G293700	Glyma.04G178500	Glyma.03G029600	Glyma.U021800	Glyma.17G053600	Glyma.03G201500	Glyma.03G138000	Glyma.17G222500	Glyma.05G023100	Glyma.17G076600	Glyma.04G223300	Glyma.04G164400	Glyma.08G044400	Glyma.07G096900	Glyma.12G207400
GO:0003830	8	3	Overrepresented	0.00362811	beta-1,4-mannosylglycoprotein 4-beta-N-acetylglucosaminyltransferase activity	Glyma.05G175000	Glyma.18G014100	Glyma.11G243000
GO:0009697	653	25	Overrepresented	0.00371823	salicylic acid biosynthetic process	Glyma.03G015800	Glyma.01G202200	Glyma.03G016400	Glyma.10G052500	Glyma.02G009500	Glyma.U040600	Glyma.17G048900	Glyma.17G222300	Glyma.14G102900	Glyma.02G195300	Glyma.02G195400	Glyma.01G128100	Glyma.15G171000	Glyma.08G260500	Glyma.09G248600	Glyma.U021800	Glyma.17G053600	Glyma.17G222500	Glyma.13G139500	Glyma.05G023100	Glyma.02G311200	Glyma.17G076600	Glyma.04G223300	Glyma.04G164400	Glyma.08G044400
GO:0010310	535	22	Overrepresented	0.00416706	regulation of hydrogen peroxide metabolic process	Glyma.03G201300	Glyma.03G201000	Glyma.02G009500	Glyma.03G201100	Glyma.17G222300	Glyma.14G102900	Glyma.02G195300	Glyma.02G195400	Glyma.01G128100	Glyma.15G171000	Glyma.13G293700	Glyma.U021800	Glyma.17G053600	Glyma.03G201500	Glyma.17G222500	Glyma.05G023100	Glyma.17G076600	Glyma.04G223300	Glyma.04G164400	Glyma.08G044400	Glyma.07G096900	Glyma.12G207400
GO:0009595	278	15	Overrepresented	0.00462297	detection of biotic stimulus	Glyma.02G009500	Glyma.17G222300	Glyma.14G102900	Glyma.02G195300	Glyma.02G195400	Glyma.01G128100	Glyma.15G171000	Glyma.U021800	Glyma.17G053600	Glyma.17G222500	Glyma.05G023100	Glyma.17G076600	Glyma.04G223300	Glyma.04G164400	Glyma.08G044400
GO:0010363	1019	32	Overrepresented	0.0151194	regulation of plant-type hypersensitive response	Glyma.03G201300	Glyma.03G201000	Glyma.02G009500	Glyma.04G075800	Glyma.03G201100	Glyma.07G266500	Glyma.17G048900	Glyma.17G222300	Glyma.14G102900	Glyma.11G230300	Glyma.02G195300	Glyma.02G195400	Glyma.01G128100	Glyma.15G171000	Glyma.13G293700	Glyma.U021800	Glyma.17G053600	Glyma.20G131500	Glyma.03G201500	Glyma.03G138000	Glyma.17G222500	Glyma.14G080200	Glyma.05G023100	Glyma.17G076600	Glyma.04G050400	Glyma.04G223300	Glyma.04G164400	Glyma.08G044400	Glyma.18G026900	Glyma.07G096900	Glyma.17G043700	Glyma.12G207400
GO:0031347	345	16	Overrepresented	0.0152906	regulation of defense response	Glyma.02G009500	Glyma.17G222300	Glyma.14G102900	Glyma.06G138100	Glyma.15G171000	Glyma.09G248600	Glyma.U021800	Glyma.17G053600	Glyma.17G222500	Glyma.02G311200	Glyma.16G016700	Glyma.04G223300	Glyma.08G044400	Glyma.07G048100	Glyma.09G123600	Glyma.04G226700
GO:0006612	1020	32	Overrepresented	0.0153213	protein targeting to membrane	Glyma.03G201300	Glyma.03G201000	Glyma.02G009500	Glyma.04G075800	Glyma.03G201100	Glyma.07G266500	Glyma.17G048900	Glyma.17G222300	Glyma.14G102900	Glyma.11G230300	Glyma.02G195300	Glyma.02G195400	Glyma.01G128100	Glyma.15G171000	Glyma.13G293700	Glyma.U021800	Glyma.17G053600	Glyma.20G131500	Glyma.03G201500	Glyma.03G138000	Glyma.17G222500	Glyma.14G080200	Glyma.05G023100	Glyma.17G076600	Glyma.04G050400	Glyma.04G223300	Glyma.04G164400	Glyma.08G044400	Glyma.18G026900	Glyma.07G096900	Glyma.17G043700	Glyma.12G207400
GO:0009611	1031	32	Overrepresented	0.0178466	response to wounding	Glyma.05G150100	Glyma.14G195200	Glyma.04G092100	Glyma.17G048900	Glyma.17G128900	Glyma.17G222300	Glyma.14G102900	Glyma.02G195300	Glyma.02G195400	Glyma.03G221700	Glyma.08G109500	Glyma.04G194800	Glyma.20G209700	Glyma.13G293700	Glyma.04G178500	Glyma.U021800	Glyma.07G190100	Glyma.03G138000	Glyma.17G222500	Glyma.14G080200	Glyma.05G023100	Glyma.17G076600	Glyma.04G050400	Glyma.04G164400	Glyma.10G007000	Glyma.20G144600	Glyma.09G123600	Glyma.11G088000	Glyma.17G043700	Glyma.14G209400	Glyma.19G105100	Glyma.12G207400
GO:0005524	4522	15	Underrepresented	0.0212132	ATP binding	Glyma.12G002400	Glyma.10G052500	Glyma.17G048900	Glyma.15G015100	Glyma.11G230300	Glyma.10G009100	Glyma.02G100300	Glyma.10G253100	Glyma.03G138000	Glyma.13G139500	Glyma.02G311200	Glyma.02G297200	Glyma.18G026900	Glyma.19G261700	Glyma.05G090900
GO:0000166	2506	5	Underrepresented	0.0246623	nucleotide binding	Glyma.01G010500	Glyma.11G164700	Glyma.18G057900	Glyma.08G138200	Glyma.18G018600
GO:0009793	1180	3	Underrepresented	0.0330793	embryo development ending in seed dormancy	Glyma.03G258400	Glyma.08G138200	Glyma.18G018600
GO:0080043	71	5	Overrepresented	0.0336765	quercetin 3-O-glucosyltransferase activity	Glyma.02G104900	Glyma.15G221300	Glyma.16G033700	Glyma.11G053400	Glyma.02G104600
GO:0005484	72	5	Overrepresented	0.0359613	SNAP receptor activity	Glyma.02G195300	Glyma.02G195400	Glyma.05G023100	Glyma.17G076600	Glyma.04G164400
[truncated: 6 more columns]

## Sheet: RCvSC
GO term ID	Genome Count/GO category	Number of submitted genes/GO category	Over/Under-represented	Corrected P-Value	GO Description	Submitted gene identifiers (Glyma2.0)
GO:0047617	31	2	Overrepresented	0.0037174	acyl-CoA hydrolase activity	Glyma.07G075400	Glyma.03G009800
GO:0006637	7	1	Overrepresented	0.0330552	acyl-CoA metabolic process	Glyma.03G009800

## Sheet: RAvSA
GO term ID	Genome Count/GO category	Number of submitted genes/GO category	Over/Under-represented	Corrected P-Value	GO Description	Submitted gene identifiers (Glyma2.0)
GO:0008199	12	2	Overrepresented	0.00606416	ferric iron binding	Glyma.07G155200	Glyma.18G205800
GO:0046914	28	2	Overrepresented	0.0342593	transition metal ion binding	Glyma.07G155200	Glyma.18G205800
GO:0047617	31	2	Overrepresented	0.0420366	acyl-CoA hydrolase activity	Glyma.07G075400	Glyma.03G009800
