# Supplementary material for: Transcriptional and Chemical Changes in Soybean Leaves in Response to Long-Term Aphid Colonization
Source: Front Plant Sci. 2019 Mar 13;10:310. doi: 10.3389/fpls.2019.00310 (PMC6424911; doi:10.3389/fpls.2019.00310)
Supplement: TABLE S3 — Differentially expressed gene set analysis (GSA). [file Table_3.XLSX]

## Sheet: Summary
Gene Set Analysis
This analysis shows the differentially-expressed (DE) gene sets for each comparison.
The GSA score indicates the direction and extent of the change in expression.
The GSA method was used to first determine individual DE genes and then to see how enriched each gene set was with these DE genes. The method they used to determine individual DE genes was different than the method I used in previous analyses for this experiment.
The false discovery rate (FDR) is 5%.
All p-values are <0.001.
The gene sets are from Gene Ontology biological processes. A total of 455 were used for the statistical analysis. Sets were required to have a minimum of three genes.
Each sheet is a comparison. The comparison name is abbreviated <expt>v<control>
Treatment Summary
Abbrev	Description
SC	Uninfested aphid-susceptible plants
SA	Infested aphid-susceptible plants
RC	Uninfested aphid-resistant plants
RA	Infested aphid-resistant plants
Reference
Efron, B., and Tibshirani, R. 2007. On Testing The Significance Of Sets Of Genes. The Annals of Applied Statistics 1 (1):107-129.

## Sheet: SAvSC
Gene Ontology Biological Process	GSA Score
response to mechanical stimulus	4.1007
regulation of development, heterochronic	2.7736
ISR, jasmonic acid mediated signaling pathway	1.7852
positive regulation of programmed cell death	1.5931
glycosinolate metabolic process	1.4334
response to fungus	1.2256
cytokinesis during cell cycle	1.0962
cell maturation	1.0547
trichoblast maturation	1.0547
jasmonic acid mediated signaling pathway	0.8424
exocytosis	0.6718
vesicle docking	0.6718
cytokinesis	0.5579
programmed cell death	0.5305
cell death	0.4047
response to osmotic stress	0.3198
tube development	0.2288
pollen tube development	0.2288
regulation of cellular component size	0.206
developmental cell growth	0.1807
carbohydrate biosynthetic process	-0.2166
cellular carbohydrate metabolic process	-0.2517
meiotic cell cycle	-0.308
meiotic recombination	-0.3645
response to nematode	-0.3888
peptide transport	-0.6288
regulation of circadian rhythm	-0.6746
cell wall metabolic process	-0.7224
regulation of embryonic development	-1.0785
pollen germination	-1.1425
fluid transport	-1.5309

## Sheet: RAvRC
Gene Ontology Biological Process	GSA Score
response to mechanical stimulus	1.8388
cytokinesis during cell cycle	0.9326
response to virus	0.7232
JA and ET-dependent systemic resistance,ET mediated signaling pathway	0.5363
lipid transport	0.4335
cytokinesis	0.319
embryonic development ending in seed dormancy	-0.0625
response to DNA damage stimulus	-0.1664
amine transport	-0.1938
symbiosis, encompassing mutualism through parasitism	-0.2442
external encapsulating structure organization	-0.2727
response to gravity	-0.3471
cellular chemical homeostasis	-0.3718
meristem organization	-0.394
negative regulation of biosynthetic process	-0.4237
negative regulation of metabolic process	-0.4682
negative regulation of cellular metabolic process	-0.476
cell wall metabolic process	-0.4928
regulation of seed germination	-0.7318
regulation of cell cycle process	-0.7367
maintenance of protein location	-0.7503
maintenance of location	-0.7503
maintenance of location in cell	-0.7503
regulation of multicellular organismal process	-0.8028

## Sheet: RCvSC
Gene Ontology Biological Process	GSA Score
regulation of coagulation	1.52
negative regulation of coagulation	1.52
establishment or maintenance of transmembrane electrochemical gradient	1.2983
cellular chemical homeostasis	1.1073
epidermal cell fate specification	1.0249
negative regulation of multicellular organismal process	0.9853
regulation of multicellular organismal process	0.8015
pigment accumulation	0.7889
pigment accumulation in response to UV light	0.7889
pigment accumulation in tissues in response to UV light	0.7889
pigment accumulation in tissues	0.7889
RNA localization	0.6364
RNA transport	0.6364
establishment of RNA localization	0.6364
post-embryonic root development	0.5224
response to inorganic substance	0.4996
modification of morphology or physiology of other organism during symbiotic interaction	0.4455
response to abscisic acid stimulus	0.3076
endocytosis	0.2615
response to hormone stimulus	0.1788
tissue development	0.0636
phosphorus metabolic process	-0.1295
cell death	-0.2283
defense response	-0.3992
regulation of programmed cell death	-0.4176
senescence	-0.5612
cytokinesis during cell cycle	-0.6474
regulation of cell proliferation	-0.6769
cell wall metabolic process	-0.7146
organ senescence	-0.7671
response to fungus	-0.9185
negative regulation of programmed cell death	-0.9476
positive regulation of cell proliferation	-1.9658
